# Supplementary material for: Genome-Wide Analysis of the R2R3-MYB Gene Family in Fragaria × ananassa and Its Function Identification During Anthocyanins Biosynthesis in Pink-Flowered Strawberry
Source: Front Plant Sci. 2021 Aug 30;12:702160. doi: 10.3389/fpls.2021.702160 (PMC8435842; doi:10.3389/fpls.2021.702160)
Supplement: Supplementary file 1 [file Data_Sheet_1.zip]

Archive with 8 entries (8 files):
- Supplementary Material/FIGURE S1 Localization and distribution of the identified R2R3-FaMYB genes on 28 chromosomes of F. ananassa.jpg
- Supplementary Material/Figure S2 A single ML phylogenetic tree of 131 different R2R3-FaMYB genes using MEGA7.0.jpg
- Supplementary Material/Table S1 The primers used for qRT-PCR analysis.docx
- Supplementary Material/Table S2  Exon and Intron structure of R2R3-FaMYB genes in F.  ananassa.xlsx
- Supplementary Material/Table S3 Conserved motifs and predicted structures of R2R3-FaMYB genes in F. ananassa.docx
- Supplementary Material/Table S4 Numbers of known cis-elements related to plant growth and stress in the promoter regions of R2R3-FaMYB genes.xlsx
- Supplementary Material/Table S5 The collinear genes of R2R3-FaMYB genes identified in F. ananassa.xlsx
- Supplementary Material/Table S7 Overview of RNA-seq sequencing and assembly of the transcriptome.xlsx
