# Supplementary material for: Genome-Wide Analysis of the R2R3-MYB Gene Family in Fragaria × ananassa and Its Function Identification During Anthocyanins Biosynthesis in Pink-Flowered Strawberry
Source: Front Plant Sci. 2021 Aug 30;12:702160. doi: 10.3389/fpls.2021.702160 (PMC8435842; doi:10.3389/fpls.2021.702160)
Supplement: Supplementary file 1 [file Data_Sheet_1.zip › Supplementary Material/Table S2 Exon and Intron structure of R2R3-FaMYB genes in F. ananassa.xlsx]

## Sheet: gene_structure.stat
Table S2 Exon and Intron structure of R2R3-FaMYB genes in F. × ananassa
#fam_id	gene_id	transcript_id	protein_id	strand	pos	transcript_num	CDS_num	Intron_num
FaMYB1	augustus_masked-Fvb1-1-processed-gene-172.8	augustus_masked-Fvb1-1-processed-gene-172.8	augustus_masked-Fvb1-1-processed-gene-172.8-mRNA-1	+	Fvb1-1:17259394-17260989	1	3	2
FaMYB4	augustus_masked-Fvb1-1-processed-gene-184.5	augustus_masked-Fvb1-1-processed-gene-184.5	augustus_masked-Fvb1-1-processed-gene-184.5-mRNA-1	+	Fvb1-1:18485485-18486414	1	1	0
FaMYB5	augustus_masked-Fvb1-1-processed-gene-191.1	augustus_masked-Fvb1-1-processed-gene-191.1	augustus_masked-Fvb1-1-processed-gene-191.1-mRNA-1	-	Fvb1-1:19094629-19095558	1	1	0
FaMYB6	augustus_masked-Fvb1-2-processed-gene-107.9	augustus_masked-Fvb1-2-processed-gene-107.9	augustus_masked-Fvb1-2-processed-gene-107.9-mRNA-1	+	Fvb1-2:10773926-10774858	1	1	0
FaMYB9	augustus_masked-Fvb1-3-processed-gene-259.0	augustus_masked-Fvb1-3-processed-gene-259.0	augustus_masked-Fvb1-3-processed-gene-259.0-mRNA-1	+	Fvb1-3:25974456-25976408	1	3	2
FaMYB10	augustus_masked-Fvb1-3-processed-gene-264.3	augustus_masked-Fvb1-3-processed-gene-264.3	augustus_masked-Fvb1-3-processed-gene-264.3-mRNA-1	-	Fvb1-3:26466100-26469155	1	3	2
FaMYB11	augustus_masked-Fvb1-3-processed-gene-31.1	augustus_masked-Fvb1-3-processed-gene-31.1	augustus_masked-Fvb1-3-processed-gene-31.1-mRNA-1	+	Fvb1-3:3142234-3145368	1	4	3
FaMYB12	augustus_masked-Fvb1-3-processed-gene-96.1	augustus_masked-Fvb1-3-processed-gene-96.1	augustus_masked-Fvb1-3-processed-gene-96.1-mRNA-1	+	Fvb1-3:9608302-9609252	1	1	0
FaMYB15	augustus_masked-Fvb1-4-processed-gene-86.2	augustus_masked-Fvb1-4-processed-gene-86.2	augustus_masked-Fvb1-4-processed-gene-86.2-mRNA-1	+	Fvb1-4:8620544-8621473	1	1	0
FaMYB18	augustus_masked-Fvb2-1-processed-gene-229.0	augustus_masked-Fvb2-1-processed-gene-229.0	augustus_masked-Fvb2-1-processed-gene-229.0-mRNA-1	+	Fvb2-1:22888693-22889445	1	1	0
FaMYB19	augustus_masked-Fvb2-1-processed-gene-24.5	augustus_masked-Fvb2-1-processed-gene-24.5	augustus_masked-Fvb2-1-processed-gene-24.5-mRNA-1	+	Fvb2-1:2437971-2438774	1	1	0
FaMYB20	augustus_masked-Fvb2-2-processed-gene-3.19	augustus_masked-Fvb2-2-processed-gene-3.19	augustus_masked-Fvb2-2-processed-gene-3.19-mRNA-1	-	Fvb2-2:341413-342399	1	1	0
FaMYB21	augustus_masked-Fvb2-2-processed-gene-74.11	augustus_masked-Fvb2-2-processed-gene-74.11	augustus_masked-Fvb2-2-processed-gene-74.11-mRNA-1	-	Fvb2-2:7414825-7419677	1	7	6
FaMYB22	augustus_masked-Fvb2-3-processed-gene-197.3	augustus_masked-Fvb2-3-processed-gene-197.3	augustus_masked-Fvb2-3-processed-gene-197.3-mRNA-1	+	Fvb2-3:19724841-19725644	1	1	0
FaMYB23	augustus_masked-Fvb2-3-processed-gene-4.1	augustus_masked-Fvb2-3-processed-gene-4.1	augustus_masked-Fvb2-3-processed-gene-4.1-mRNA-1	+	Fvb2-3:404754-406138	1	3	2
FaMYB24	augustus_masked-Fvb2-3-processed-gene-55.18	augustus_masked-Fvb2-3-processed-gene-55.18	augustus_masked-Fvb2-3-processed-gene-55.18-mRNA-1	-	Fvb2-3:5582554-5583306	1	1	0
FaMYB25	augustus_masked-Fvb2-3-processed-gene-60.15	augustus_masked-Fvb2-3-processed-gene-60.15	augustus_masked-Fvb2-3-processed-gene-60.15-mRNA-1	-	Fvb2-3:6088178-6089131	1	1	0
FaMYB26	augustus_masked-Fvb2-4-processed-gene-232.2	augustus_masked-Fvb2-4-processed-gene-232.2	augustus_masked-Fvb2-4-processed-gene-232.2-mRNA-1	+	Fvb2-4:23231502-23232449	1	1	0
FaMYB27	augustus_masked-Fvb2-4-processed-gene-237.4	augustus_masked-Fvb2-4-processed-gene-237.4	augustus_masked-Fvb2-4-processed-gene-237.4-mRNA-1	+	Fvb2-4:23710400-23711155	1	1	0
FaMYB28	augustus_masked-Fvb2-4-processed-gene-246.4	augustus_masked-Fvb2-4-processed-gene-246.4	augustus_masked-Fvb2-4-processed-gene-246.4-mRNA-1	+	Fvb2-4:24629514-24631835	1	3	2
FaMYB29	augustus_masked-Fvb3-1-processed-gene-247.7	augustus_masked-Fvb3-1-processed-gene-247.7	augustus_masked-Fvb3-1-processed-gene-247.7-mRNA-1	-	Fvb3-1:24782400-24783450	1	2	1
FaMYB31	augustus_masked-Fvb3-2-processed-gene-143.7	augustus_masked-Fvb3-2-processed-gene-143.7	augustus_masked-Fvb3-2-processed-gene-143.7-mRNA-1	-	Fvb3-2:14355504-14357417	1	5	4
FaMYB33	augustus_masked-Fvb3-3-processed-gene-58.6	augustus_masked-Fvb3-3-processed-gene-58.6	augustus_masked-Fvb3-3-processed-gene-58.6-mRNA-1	+	Fvb3-3:5858980-5860005	1	2	1
FaMYB36	augustus_masked-Fvb3-4-processed-gene-231.15	augustus_masked-Fvb3-4-processed-gene-231.15	augustus_masked-Fvb3-4-processed-gene-231.15-mRNA-1	-	Fvb3-4:23118178-23125297	1	3	2
FaMYB40	augustus_masked-Fvb4-1-processed-gene-34.0	augustus_masked-Fvb4-1-processed-gene-34.0	augustus_masked-Fvb4-1-processed-gene-34.0-mRNA-1	+	Fvb4-1:3396532-3398135	1	3	2
FaMYB41	augustus_masked-Fvb4-1-processed-gene-66.2	augustus_masked-Fvb4-1-processed-gene-66.2	augustus_masked-Fvb4-1-processed-gene-66.2-mRNA-1	+	Fvb4-1:6610728-6612627	1	3	2
FaMYB43	augustus_masked-Fvb4-4-processed-gene-2.8	augustus_masked-Fvb4-4-processed-gene-2.8	augustus_masked-Fvb4-4-processed-gene-2.8-mRNA-1	+	Fvb4-4:237326-242803	1	2	1
FaMYB52	augustus_masked-Fvb5-2-processed-gene-65.3	augustus_masked-Fvb5-2-processed-gene-65.3	augustus_masked-Fvb5-2-processed-gene-65.3-mRNA-1	+	Fvb5-2:6529761-6530590	1	2	1
FaMYB54	augustus_masked-Fvb5-3-processed-gene-184.9	augustus_masked-Fvb5-3-processed-gene-184.9	augustus_masked-Fvb5-3-processed-gene-184.9-mRNA-1	-	Fvb5-3:18404569-18406576	1	3	2
FaMYB55	augustus_masked-Fvb6-1-processed-gene-125.5	augustus_masked-Fvb6-1-processed-gene-125.5	augustus_masked-Fvb6-1-processed-gene-125.5-mRNA-1	+	Fvb6-1:12509954-12511387	1	3	2
FaMYB58	augustus_masked-Fvb6-1-processed-gene-352.10	augustus_masked-Fvb6-1-processed-gene-352.10	augustus_masked-Fvb6-1-processed-gene-352.10-mRNA-1	-	Fvb6-1:35204239-35208866	1	7	6
FaMYB68	augustus_masked-Fvb6-4-processed-gene-31.0	augustus_masked-Fvb6-4-processed-gene-31.0	augustus_masked-Fvb6-4-processed-gene-31.0-mRNA-1	+	Fvb6-4:3082717-3099471	1	15	14
FaMYB70	augustus_masked-Fvb7-1-processed-gene-261.10	augustus_masked-Fvb7-1-processed-gene-261.10	augustus_masked-Fvb7-1-processed-gene-261.10-mRNA-1	+	Fvb7-1:26172945-26173688	1	1	0
FaMYB71	augustus_masked-Fvb7-2-processed-gene-244.7	augustus_masked-Fvb7-2-processed-gene-244.7	augustus_masked-Fvb7-2-processed-gene-244.7-mRNA-1	+	Fvb7-2:24412246-24413013	1	1	0
FaMYB72	augustus_masked-Fvb7-2-processed-gene-266.0	augustus_masked-Fvb7-2-processed-gene-266.0	augustus_masked-Fvb7-2-processed-gene-266.0-mRNA-1	+	Fvb7-2:26592731-26593603	1	2	1
FaMYB73	augustus_masked-Fvb7-2-processed-gene-41.1	augustus_masked-Fvb7-2-processed-gene-41.1	augustus_masked-Fvb7-2-processed-gene-41.1-mRNA-1	+	Fvb7-2:4097616-4102723	1	3	2
FaMYB76	augustus_masked-Fvb7-4-processed-gene-1.8	augustus_masked-Fvb7-4-processed-gene-1.8	augustus_masked-Fvb7-4-processed-gene-1.8-mRNA-1	-	Fvb7-4:180414-181700	1	2	1
FaMYB77	augustus_masked-Fvb7-4-processed-gene-169.8	augustus_masked-Fvb7-4-processed-gene-169.8	augustus_masked-Fvb7-4-processed-gene-169.8-mRNA-1	+	Fvb7-4:16981335-16983713	1	2	1
FaMYB78	augustus_masked-Fvb7-4-processed-gene-45.7	augustus_masked-Fvb7-4-processed-gene-45.7	augustus_masked-Fvb7-4-processed-gene-45.7-mRNA-1	-	Fvb7-4:4501409-4502170	1	1	0
FaMYB79	maker-Fvb1-1-augustus-gene-151.33	maker-Fvb1-1-augustus-gene-151.33	maker-Fvb1-1-augustus-gene-151.33-mRNA-1	+	Fvb1-1:15128838-15130331	1	3	2
FaMYB80	maker-Fvb1-1-augustus-gene-19.28	maker-Fvb1-1-augustus-gene-19.28	maker-Fvb1-1-augustus-gene-19.28-mRNA-1	-	Fvb1-1:1980462-1982207	1	6	5
FaMYB82	maker-Fvb1-1-augustus-gene-238.48	maker-Fvb1-1-augustus-gene-238.48	maker-Fvb1-1-augustus-gene-238.48-mRNA-1	-	Fvb1-1:23792427-23793922	1	3	2
FaMYB84	maker-Fvb1-1-augustus-gene-245.54	maker-Fvb1-1-augustus-gene-245.54	maker-Fvb1-1-augustus-gene-245.54-mRNA-1	-	Fvb1-1:24549088-24552017	1	4	3
FaMYB86	maker-Fvb1-1-augustus-gene-262.30	maker-Fvb1-1-augustus-gene-262.30	maker-Fvb1-1-augustus-gene-262.30-mRNA-1	+	Fvb1-1:26204198-26206184	1	3	2
FaMYB89	maker-Fvb1-1-augustus-gene-84.23	maker-Fvb1-1-augustus-gene-84.23	maker-Fvb1-1-augustus-gene-84.23-mRNA-1	+	Fvb1-1:8484951-8486478	1	2	1
FaMYB95	maker-Fvb1-1-snap-gene-48.33	maker-Fvb1-1-snap-gene-48.33	maker-Fvb1-1-snap-gene-48.33-mRNA-1	+	Fvb1-1:4868659-4871076	1	6	5
FaMYB99	maker-Fvb1-2-augustus-gene-119.45	maker-Fvb1-2-augustus-gene-119.45	maker-Fvb1-2-augustus-gene-119.45-mRNA-1	-	Fvb1-2:11983664-11985469	1	3	2
FaMYB101	maker-Fvb1-2-augustus-gene-285.15	maker-Fvb1-2-augustus-gene-285.15	maker-Fvb1-2-augustus-gene-285.15-mRNA-1	-	Fvb1-2:28530154-28533083	1	3	2
FaMYB102	maker-Fvb1-2-augustus-gene-41.66	maker-Fvb1-2-augustus-gene-41.66	maker-Fvb1-2-augustus-gene-41.66-mRNA-1	+	Fvb1-2:4182856-4184825	1	3	2
FaMYB107	maker-Fvb1-2-snap-gene-12.71	maker-Fvb1-2-snap-gene-12.71	maker-Fvb1-2-snap-gene-12.71-mRNA-1	-	Fvb1-2:1231715-1232865	1	3	2
FaMYB108	maker-Fvb1-2-snap-gene-138.34	maker-Fvb1-2-snap-gene-138.34	maker-Fvb1-2-snap-gene-138.34-mRNA-1	-	Fvb1-2:13827436-13828870	1	3	2
FaMYB109	maker-Fvb1-2-snap-gene-157.15	maker-Fvb1-2-snap-gene-157.15	maker-Fvb1-2-snap-gene-157.15-mRNA-1	-	Fvb1-2:15722359-15726641	1	3	2
FaMYB111	maker-Fvb1-2-snap-gene-192.29	maker-Fvb1-2-snap-gene-192.29	maker-Fvb1-2-snap-gene-192.29-mRNA-1	+	Fvb1-2:19194834-19195636	1	2	1
FaMYB112	maker-Fvb1-2-snap-gene-24.98	maker-Fvb1-2-snap-gene-24.98	maker-Fvb1-2-snap-gene-24.98-mRNA-1	-	Fvb1-2:2448608-2449809	1	3	2
FaMYB113	maker-Fvb1-2-snap-gene-242.28	maker-Fvb1-2-snap-gene-242.28	maker-Fvb1-2-snap-gene-242.28-mRNA-1	+	Fvb1-2:24277733-24283867	1	7	6
FaMYB117	maker-Fvb1-3-augustus-gene-108.28	maker-Fvb1-3-augustus-gene-108.28	maker-Fvb1-3-augustus-gene-108.28-mRNA-1	-	Fvb1-3:10828337-10830119	1	3	2
FaMYB118	maker-Fvb1-3-augustus-gene-14.45	maker-Fvb1-3-augustus-gene-14.45	maker-Fvb1-3-augustus-gene-14.45-mRNA-1	-	Fvb1-3:1400899-1402532	1	3	2
FaMYB119	maker-Fvb1-3-augustus-gene-144.30	maker-Fvb1-3-augustus-gene-144.30	maker-Fvb1-3-augustus-gene-144.30-mRNA-1	-	Fvb1-3:14468714-14470589	1	3	2
FaMYB121	maker-Fvb1-3-augustus-gene-201.16	maker-Fvb1-3-augustus-gene-201.16	maker-Fvb1-3-augustus-gene-201.16-mRNA-1	+	Fvb1-3:20134543-20136022	1	2	1
FaMYB123	maker-Fvb1-3-augustus-gene-252.18	maker-Fvb1-3-augustus-gene-252.18	maker-Fvb1-3-augustus-gene-252.18-mRNA-1	+	Fvb1-3:25233291-25235180	1	3	2
FaMYB126	maker-Fvb1-3-augustus-gene-40.48	maker-Fvb1-3-augustus-gene-40.48	maker-Fvb1-3-augustus-gene-40.48-mRNA-1	+	Fvb1-3:3990204-3991700	1	3	2
FaMYB130	maker-Fvb1-3-snap-gene-131.47	maker-Fvb1-3-snap-gene-131.47	maker-Fvb1-3-snap-gene-131.47-mRNA-1	-	Fvb1-3:13107451-13108897	1	3	2
FaMYB135	maker-Fvb1-4-augustus-gene-16.39	maker-Fvb1-4-augustus-gene-16.39	maker-Fvb1-4-augustus-gene-16.39-mRNA-1	+	Fvb1-4:1622924-1624300	1	3	2
FaMYB136	maker-Fvb1-4-augustus-gene-172.29	maker-Fvb1-4-augustus-gene-172.29	maker-Fvb1-4-augustus-gene-172.29-mRNA-1	+	Fvb1-4:17194183-17195666	1	2	1
FaMYB137	maker-Fvb1-4-augustus-gene-226.21	maker-Fvb1-4-augustus-gene-226.21	maker-Fvb1-4-augustus-gene-226.21-mRNA-1	-	Fvb1-4:22622202-22624822	1	6	5
FaMYB140	maker-Fvb1-4-augustus-gene-36.50	maker-Fvb1-4-augustus-gene-36.50	maker-Fvb1-4-augustus-gene-36.50-mRNA-1	+	Fvb1-4:3649178-3651068	1	3	2
FaMYB141	maker-Fvb1-4-augustus-gene-36.51	maker-Fvb1-4-augustus-gene-36.51	maker-Fvb1-4-augustus-gene-36.51-mRNA-1	+	Fvb1-4:3659435-3660877	1	3	2
FaMYB143	maker-Fvb1-4-augustus-gene-95.52	maker-Fvb1-4-augustus-gene-95.52	maker-Fvb1-4-augustus-gene-95.52-mRNA-1	-	Fvb1-4:9586770-9588475	1	3	2
FaMYB146	maker-Fvb1-4-snap-gene-199.39	maker-Fvb1-4-snap-gene-199.39	maker-Fvb1-4-snap-gene-199.39-mRNA-1	+	Fvb1-4:19943582-19950112	1	7	6
FaMYB147	maker-Fvb1-4-snap-gene-28.59	maker-Fvb1-4-snap-gene-28.59	maker-Fvb1-4-snap-gene-28.59-mRNA-1	+	Fvb1-4:2827771-2828804	1	3	2
FaMYB150	maker-Fvb2-1-augustus-gene-135.23	maker-Fvb2-1-augustus-gene-135.23	maker-Fvb2-1-augustus-gene-135.23-mRNA-1	+	Fvb2-1:13505772-13510719	1	7	6
FaMYB151	maker-Fvb2-1-augustus-gene-140.37	maker-Fvb2-1-augustus-gene-140.37	maker-Fvb2-1-augustus-gene-140.37-mRNA-1	-	Fvb2-1:14029895-14032235	1	3	2
FaMYB152	maker-Fvb2-1-augustus-gene-2.32	maker-Fvb2-1-augustus-gene-2.32	maker-Fvb2-1-augustus-gene-2.32-mRNA-1	+	Fvb2-1:218406-219949	1	2	1
FaMYB153	maker-Fvb2-1-augustus-gene-205.27	maker-Fvb2-1-augustus-gene-205.27	maker-Fvb2-1-augustus-gene-205.27-mRNA-1	+	Fvb2-1:20502778-20503938	1	3	2
FaMYB154	maker-Fvb2-1-augustus-gene-205.29	maker-Fvb2-1-augustus-gene-205.29	maker-Fvb2-1-augustus-gene-205.29-mRNA-1	+	Fvb2-1:20582522-20583910	1	3	2
FaMYB155	maker-Fvb2-1-augustus-gene-205.32	maker-Fvb2-1-augustus-gene-205.32	maker-Fvb2-1-augustus-gene-205.32-mRNA-1	-	Fvb2-1:20515938-20517119	1	3	2
FaMYB156	maker-Fvb2-1-augustus-gene-205.35	maker-Fvb2-1-augustus-gene-205.35	maker-Fvb2-1-augustus-gene-205.35-mRNA-1	-	Fvb2-1:20568441-20569915	1	3	2
FaMYB157	maker-Fvb2-1-augustus-gene-240.37	maker-Fvb2-1-augustus-gene-240.37	maker-Fvb2-1-augustus-gene-240.37-mRNA-1	+	Fvb2-1:24039094-24041876	1	3	2
FaMYB162	maker-Fvb2-1-snap-gene-205.43	maker-Fvb2-1-snap-gene-205.43	maker-Fvb2-1-snap-gene-205.43-mRNA-1	-	Fvb2-1:20538614-20539854	1	4	3
FaMYB165	maker-Fvb2-1-snap-gene-213.33	maker-Fvb2-1-snap-gene-213.33	maker-Fvb2-1-snap-gene-213.33-mRNA-1	+	Fvb2-1:21366550-21368494	1	3	2
FaMYB170	maker-Fvb2-2-augustus-gene-10.52	maker-Fvb2-2-augustus-gene-10.52	maker-Fvb2-2-augustus-gene-10.52-mRNA-1	-	Fvb2-2:1000233-1002034	1	3	2
FaMYB173	maker-Fvb2-2-augustus-gene-16.46	maker-Fvb2-2-augustus-gene-16.46	maker-Fvb2-2-augustus-gene-16.46-mRNA-1	-	Fvb2-2:1655351-1656974	1	3	2
FaMYB174	maker-Fvb2-2-augustus-gene-17.45	maker-Fvb2-2-augustus-gene-17.45	maker-Fvb2-2-augustus-gene-17.45-mRNA-1	+	Fvb2-2:1699776-1701127	1	3	2
FaMYB175	maker-Fvb2-2-augustus-gene-17.54	maker-Fvb2-2-augustus-gene-17.54	maker-Fvb2-2-augustus-gene-17.54-mRNA-1	-	Fvb2-2:1714619-1715851	1	3	2
FaMYB178	maker-Fvb2-2-augustus-gene-224.50	maker-Fvb2-2-augustus-gene-224.50	maker-Fvb2-2-augustus-gene-224.50-mRNA-1	-	Fvb2-2:22459816-22461307	1	2	1
FaMYB179	maker-Fvb2-2-augustus-gene-69.34	maker-Fvb2-2-augustus-gene-69.34	maker-Fvb2-2-augustus-gene-69.34-mRNA-1	+	Fvb2-2:6930336-6932568	1	3	2
FaMYB183	maker-Fvb2-3-augustus-gene-107.46	maker-Fvb2-3-augustus-gene-107.46	maker-Fvb2-3-augustus-gene-107.46-mRNA-1	+	Fvb2-3:10714992-10717489	1	3	2
FaMYB184	maker-Fvb2-3-augustus-gene-113.47	maker-Fvb2-3-augustus-gene-113.47	maker-Fvb2-3-augustus-gene-113.47-mRNA-1	-	Fvb2-3:11326916-11331656	1	7	6
FaMYB188	maker-Fvb2-3-augustus-gene-229.23	maker-Fvb2-3-augustus-gene-229.23	maker-Fvb2-3-augustus-gene-229.23-mRNA-1	-	Fvb2-3:22924069-22927128	1	2	1
FaMYB190	maker-Fvb2-3-augustus-gene-3.27	maker-Fvb2-3-augustus-gene-3.27	maker-Fvb2-3-augustus-gene-3.27-mRNA-1	+	Fvb2-3:376814-378342	1	3	2
FaMYB191	maker-Fvb2-3-augustus-gene-3.32	maker-Fvb2-3-augustus-gene-3.32	maker-Fvb2-3-augustus-gene-3.32-mRNA-1	-	Fvb2-3:352047-353451	1	3	2
FaMYB193	maker-Fvb2-3-augustus-gene-4.39	maker-Fvb2-3-augustus-gene-4.39	maker-Fvb2-3-augustus-gene-4.39-mRNA-1	-	Fvb2-3:417924-419296	1	3	2
FaMYB194	maker-Fvb2-3-augustus-gene-46.60	maker-Fvb2-3-augustus-gene-46.60	maker-Fvb2-3-augustus-gene-46.60-mRNA-1	-	Fvb2-3:4637480-4640103	1	3	2
FaMYB195	maker-Fvb2-3-augustus-gene-67.41	maker-Fvb2-3-augustus-gene-67.41	maker-Fvb2-3-augustus-gene-67.41-mRNA-1	-	Fvb2-3:6747245-6749038	1	3	2
FaMYB198	maker-Fvb2-3-snap-gene-3.34	maker-Fvb2-3-snap-gene-3.34	maker-Fvb2-3-snap-gene-3.34-mRNA-1	+	Fvb2-3:363950-366019	1	4	3
FaMYB200	maker-Fvb2-4-augustus-gene-114.29	maker-Fvb2-4-augustus-gene-114.29	maker-Fvb2-4-augustus-gene-114.29-mRNA-1	+	Fvb2-4:11475194-11476843	1	2	1
FaMYB201	maker-Fvb2-4-augustus-gene-157.54	maker-Fvb2-4-augustus-gene-157.54	maker-Fvb2-4-augustus-gene-157.54-mRNA-1	+	Fvb2-4:15720989-15725648	1	7	6
FaMYB202	maker-Fvb2-4-augustus-gene-162.48	maker-Fvb2-4-augustus-gene-162.48	maker-Fvb2-4-augustus-gene-162.48-mRNA-1	-	Fvb2-4:16268902-16270810	1	3	2
FaMYB204	maker-Fvb2-4-augustus-gene-220.40	maker-Fvb2-4-augustus-gene-220.40	maker-Fvb2-4-augustus-gene-220.40-mRNA-1	+	Fvb2-4:22007245-22008404	1	3	2
FaMYB205	maker-Fvb2-4-augustus-gene-220.42	maker-Fvb2-4-augustus-gene-220.42	maker-Fvb2-4-augustus-gene-220.42-mRNA-1	+	Fvb2-4:22060790-22062152	1	3	2
FaMYB207	maker-Fvb2-4-augustus-gene-220.50	maker-Fvb2-4-augustus-gene-220.50	maker-Fvb2-4-augustus-gene-220.50-mRNA-1	-	Fvb2-4:22018365-22019519	1	3	2
FaMYB208	maker-Fvb2-4-augustus-gene-220.53	maker-Fvb2-4-augustus-gene-220.53	maker-Fvb2-4-augustus-gene-220.53-mRNA-1	-	Fvb2-4:22051207-22052670	1	3	2
FaMYB210	maker-Fvb2-4-augustus-gene-226.61	maker-Fvb2-4-augustus-gene-226.61	maker-Fvb2-4-augustus-gene-226.61-mRNA-1	+	Fvb2-4:22686959-22688773	1	3	2
FaMYB214	maker-Fvb2-4-augustus-gene-3.20	maker-Fvb2-4-augustus-gene-3.20	maker-Fvb2-4-augustus-gene-3.20-mRNA-1	+	Fvb2-4:370940-372584	1	2	1
FaMYB220	maker-Fvb2-4-snap-gene-44.20	maker-Fvb2-4-snap-gene-44.20	maker-Fvb2-4-snap-gene-44.20-mRNA-1	+	Fvb2-4:4409734-4411581	1	4	3
FaMYB221	maker-Fvb3-1-augustus-gene-115.37	maker-Fvb3-1-augustus-gene-115.37	maker-Fvb3-1-augustus-gene-115.37-mRNA-1	+	Fvb3-1:11532595-11535415	1	2	1
FaMYB223	maker-Fvb3-1-augustus-gene-175.19	maker-Fvb3-1-augustus-gene-175.19	maker-Fvb3-1-augustus-gene-175.19-mRNA-1	+	Fvb3-1:17530836-17533125	1	4	3
FaMYB224	maker-Fvb3-1-augustus-gene-175.21	maker-Fvb3-1-augustus-gene-175.21	maker-Fvb3-1-augustus-gene-175.21-mRNA-1	+	Fvb3-1:17554451-17556698	1	3	2
FaMYB225	maker-Fvb3-1-augustus-gene-177.18	maker-Fvb3-1-augustus-gene-177.18	maker-Fvb3-1-augustus-gene-177.18-mRNA-1	+	Fvb3-1:17723040-17725206	1	4	3
FaMYB226	maker-Fvb3-1-augustus-gene-177.19	maker-Fvb3-1-augustus-gene-177.19	maker-Fvb3-1-augustus-gene-177.19-mRNA-1	+	Fvb3-1:17734220-17736467	1	3	2
FaMYB227	maker-Fvb3-1-augustus-gene-241.26	maker-Fvb3-1-augustus-gene-241.26	maker-Fvb3-1-augustus-gene-241.26-mRNA-1	+	Fvb3-1:24159706-24162079	1	6	5
FaMYB228	maker-Fvb3-1-augustus-gene-242.43	maker-Fvb3-1-augustus-gene-242.43	maker-Fvb3-1-augustus-gene-242.43-mRNA-1	+	Fvb3-1:24210174-24211779	1	3	2
FaMYB229	maker-Fvb3-1-augustus-gene-300.33	maker-Fvb3-1-augustus-gene-300.33	maker-Fvb3-1-augustus-gene-300.33-mRNA-1	+	Fvb3-1:30044259-30045743	1	3	2
FaMYB230	maker-Fvb3-1-augustus-gene-301.32	maker-Fvb3-1-augustus-gene-301.32	maker-Fvb3-1-augustus-gene-301.32-mRNA-1	-	Fvb3-1:30102684-30104222	1	3	2
FaMYB231	maker-Fvb3-1-augustus-gene-319.21	maker-Fvb3-1-augustus-gene-319.21	maker-Fvb3-1-augustus-gene-319.21-mRNA-1	+	Fvb3-1:31894470-31901639	1	6	5
FaMYB232	maker-Fvb3-1-augustus-gene-49.24	maker-Fvb3-1-augustus-gene-49.24	maker-Fvb3-1-augustus-gene-49.24-mRNA-1	-	Fvb3-1:4970029-4972552	1	2	1
FaMYB233	maker-Fvb3-1-augustus-gene-5.55	maker-Fvb3-1-augustus-gene-5.55	maker-Fvb3-1-augustus-gene-5.55-mRNA-1	+	Fvb3-1:574320-576909	1	2	1
FaMYB234	maker-Fvb3-1-augustus-gene-68.26	maker-Fvb3-1-augustus-gene-68.26	maker-Fvb3-1-augustus-gene-68.26-mRNA-1	+	Fvb3-1:6790775-6792523	1	3	2
FaMYB235	maker-Fvb3-1-augustus-gene-94.27	maker-Fvb3-1-augustus-gene-94.27	maker-Fvb3-1-augustus-gene-94.27-mRNA-1	-	Fvb3-1:9439355-9441344	1	3	2
FaMYB236	maker-Fvb3-1-snap-gene-25.55	maker-Fvb3-1-snap-gene-25.55	maker-Fvb3-1-snap-gene-25.55-mRNA-1	+	Fvb3-1:2569402-2570236	1	3	2
FaMYB237	maker-Fvb3-2-augustus-gene-143.22	maker-Fvb3-2-augustus-gene-143.22	maker-Fvb3-2-augustus-gene-143.22-mRNA-1	-	Fvb3-2:14343007-14344890	1	3	2
FaMYB238	maker-Fvb3-2-augustus-gene-16.42	maker-Fvb3-2-augustus-gene-16.42	maker-Fvb3-2-augustus-gene-16.42-mRNA-1	+	Fvb3-2:1605548-1607158	1	3	2
FaMYB239	maker-Fvb3-2-augustus-gene-16.53	maker-Fvb3-2-augustus-gene-16.53	maker-Fvb3-2-augustus-gene-16.53-mRNA-1	-	Fvb3-2:1663161-1664720	1	3	2
FaMYB240	maker-Fvb3-2-augustus-gene-194.29	maker-Fvb3-2-augustus-gene-194.29	maker-Fvb3-2-augustus-gene-194.29-mRNA-1	-	Fvb3-2:19443952-19447002	1	2	1
FaMYB241	maker-Fvb3-2-augustus-gene-215.24	maker-Fvb3-2-augustus-gene-215.24	maker-Fvb3-2-augustus-gene-215.24-mRNA-1	+	Fvb3-2:21546780-21548768	1	3	2
FaMYB242	maker-Fvb3-2-augustus-gene-245.22	maker-Fvb3-2-augustus-gene-245.22	maker-Fvb3-2-augustus-gene-245.22-mRNA-1	-	Fvb3-2:24510312-24512090	1	3	2
FaMYB244	maker-Fvb3-2-augustus-gene-265.32	maker-Fvb3-2-augustus-gene-265.32	maker-Fvb3-2-augustus-gene-265.32-mRNA-1	+	Fvb3-2:26529153-26531674	1	2	1
FaMYB246	maker-Fvb3-2-augustus-gene-291.74	maker-Fvb3-2-augustus-gene-291.74	maker-Fvb3-2-augustus-gene-291.74-mRNA-1	-	Fvb3-2:29157760-29158913	1	3	2
FaMYB248	maker-Fvb3-2-augustus-gene-308.46	maker-Fvb3-2-augustus-gene-308.46	maker-Fvb3-2-augustus-gene-308.46-mRNA-1	-	Fvb3-2:30858082-30860434	1	2	1
FaMYB250	maker-Fvb3-2-augustus-gene-75.30	maker-Fvb3-2-augustus-gene-75.30	maker-Fvb3-2-augustus-gene-75.30-mRNA-1	-	Fvb3-2:7550356-7551808	1	3	2
FaMYB251	maker-Fvb3-2-augustus-gene-76.34	maker-Fvb3-2-augustus-gene-76.34	maker-Fvb3-2-augustus-gene-76.34-mRNA-1	-	Fvb3-2:7615815-7618123	1	6	5
FaMYB254	maker-Fvb3-2-snap-gene-71.38	maker-Fvb3-2-snap-gene-71.38	maker-Fvb3-2-snap-gene-71.38-mRNA-1	+	Fvb3-2:7098701-7099733	1	2	1
FaMYB255	maker-Fvb3-3-augustus-gene-172.25	maker-Fvb3-3-augustus-gene-172.25	maker-Fvb3-3-augustus-gene-172.25-mRNA-1	-	Fvb3-3:17273106-17276571	1	2	1
FaMYB256	maker-Fvb3-3-augustus-gene-195.36	maker-Fvb3-3-augustus-gene-195.36	maker-Fvb3-3-augustus-gene-195.36-mRNA-1	+	Fvb3-3:19569063-19571010	1	3	2
FaMYB257	maker-Fvb3-3-augustus-gene-2.38	maker-Fvb3-3-augustus-gene-2.38	maker-Fvb3-3-augustus-gene-2.38-mRNA-1	+	Fvb3-3:267250-269709	1	3	2
FaMYB258	maker-Fvb3-3-augustus-gene-227.19	maker-Fvb3-3-augustus-gene-227.19	maker-Fvb3-3-augustus-gene-227.19-mRNA-1	-	Fvb3-3:22732142-22733906	1	3	2
FaMYB260	maker-Fvb3-3-augustus-gene-248.47	maker-Fvb3-3-augustus-gene-248.47	maker-Fvb3-3-augustus-gene-248.47-mRNA-1	+	Fvb3-3:24865267-24867678	1	2	1
FaMYB261	maker-Fvb3-3-augustus-gene-272.43	maker-Fvb3-3-augustus-gene-272.43	maker-Fvb3-3-augustus-gene-272.43-mRNA-1	-	Fvb3-3:27196587-27197740	1	3	2
FaMYB263	maker-Fvb3-3-augustus-gene-291.46	maker-Fvb3-3-augustus-gene-291.46	maker-Fvb3-3-augustus-gene-291.46-mRNA-1	-	Fvb3-3:29141203-29143785	1	2	1
FaMYB264	maker-Fvb3-3-augustus-gene-3.48	maker-Fvb3-3-augustus-gene-3.48	maker-Fvb3-3-augustus-gene-3.48-mRNA-1	-	Fvb3-3:331732-333291	1	3	2
FaMYB265	maker-Fvb3-3-augustus-gene-63.41	maker-Fvb3-3-augustus-gene-63.41	maker-Fvb3-3-augustus-gene-63.41-mRNA-1	-	Fvb3-3:6338248-6339689	1	3	2
FaMYB266	maker-Fvb3-3-augustus-gene-63.43	maker-Fvb3-3-augustus-gene-63.43	maker-Fvb3-3-augustus-gene-63.43-mRNA-1	-	Fvb3-3:6382336-6384627	1	6	5
FaMYB269	maker-Fvb3-3-snap-gene-250.44	maker-Fvb3-3-snap-gene-250.44	maker-Fvb3-3-snap-gene-250.44-mRNA-1	+	Fvb3-3:24993049-24995472	1	6	5
FaMYB270	maker-Fvb3-4-augustus-gene-117.22	maker-Fvb3-4-augustus-gene-117.22	maker-Fvb3-4-augustus-gene-117.22-mRNA-1	+	Fvb3-4:11704737-11707523	1	2	1
FaMYB272	maker-Fvb3-4-augustus-gene-225.48	maker-Fvb3-4-augustus-gene-225.48	maker-Fvb3-4-augustus-gene-225.48-mRNA-1	+	Fvb3-4:22561666-22564001	1	6	5
FaMYB273	maker-Fvb3-4-augustus-gene-226.36	maker-Fvb3-4-augustus-gene-226.36	maker-Fvb3-4-augustus-gene-226.36-mRNA-1	+	Fvb3-4:22599964-22601443	1	3	2
FaMYB275	maker-Fvb3-4-augustus-gene-274.37	maker-Fvb3-4-augustus-gene-274.37	maker-Fvb3-4-augustus-gene-274.37-mRNA-1	+	Fvb3-4:27437895-27439551	1	3	2
FaMYB276	maker-Fvb3-4-augustus-gene-275.46	maker-Fvb3-4-augustus-gene-275.46	maker-Fvb3-4-augustus-gene-275.46-mRNA-1	-	Fvb3-4:27505151-27506563	1	3	2
FaMYB277	maker-Fvb3-4-augustus-gene-35.59	maker-Fvb3-4-augustus-gene-35.59	maker-Fvb3-4-augustus-gene-35.59-mRNA-1	-	Fvb3-4:3530836-3531989	1	3	2
FaMYB278	maker-Fvb3-4-augustus-gene-52.52	maker-Fvb3-4-augustus-gene-52.52	maker-Fvb3-4-augustus-gene-52.52-mRNA-1	-	Fvb3-4:5272185-5274729	1	2	1
FaMYB279	maker-Fvb3-4-augustus-gene-7.32	maker-Fvb3-4-augustus-gene-7.32	maker-Fvb3-4-augustus-gene-7.32-mRNA-1	+	Fvb3-4:714897-717111	1	2	1
FaMYB280	maker-Fvb3-4-augustus-gene-72.36	maker-Fvb3-4-augustus-gene-72.36	maker-Fvb3-4-augustus-gene-72.36-mRNA-1	-	Fvb3-4:7229529-7231208	1	3	2
FaMYB281	maker-Fvb3-4-augustus-gene-99.12	maker-Fvb3-4-augustus-gene-99.12	maker-Fvb3-4-augustus-gene-99.12-mRNA-1	-	Fvb3-4:9911173-9913142	1	3	2
FaMYB282	maker-Fvb3-4-snap-gene-166.59	maker-Fvb3-4-snap-gene-166.59	maker-Fvb3-4-snap-gene-166.59-mRNA-1	+	Fvb3-4:16647096-16650790	1	5	4
FaMYB283	maker-Fvb3-4-snap-gene-166.60	maker-Fvb3-4-snap-gene-166.60	maker-Fvb3-4-snap-gene-166.60-mRNA-1	+	Fvb3-4:16650851-16659397	1	5	4
FaMYB287	maker-Fvb4-1-augustus-gene-149.39	maker-Fvb4-1-augustus-gene-149.39	maker-Fvb4-1-augustus-gene-149.39-mRNA-1	-	Fvb4-1:14898605-14899843	1	3	2
FaMYB289	maker-Fvb4-1-augustus-gene-171.57	maker-Fvb4-1-augustus-gene-171.57	maker-Fvb4-1-augustus-gene-171.57-mRNA-1	-	Fvb4-1:17171809-17173689	1	3	2
FaMYB290	maker-Fvb4-1-augustus-gene-173.23	maker-Fvb4-1-augustus-gene-173.23	maker-Fvb4-1-augustus-gene-173.23-mRNA-1	+	Fvb4-1:17322926-17325406	1	3	2
FaMYB291	maker-Fvb4-1-augustus-gene-179.26	maker-Fvb4-1-augustus-gene-179.26	maker-Fvb4-1-augustus-gene-179.26-mRNA-1	+	Fvb4-1:17909114-17910980	1	3	2
FaMYB294	maker-Fvb4-1-snap-gene-104.42	maker-Fvb4-1-snap-gene-104.42	maker-Fvb4-1-snap-gene-104.42-mRNA-1	-	Fvb4-1:10436257-10440243	1	6	5
FaMYB295	maker-Fvb4-1-snap-gene-16.46	maker-Fvb4-1-snap-gene-16.46	maker-Fvb4-1-snap-gene-16.46-mRNA-1	+	Fvb4-1:1589457-1600689	1	6	5
FaMYB300	maker-Fvb4-2-augustus-gene-171.29	maker-Fvb4-2-augustus-gene-171.29	maker-Fvb4-2-augustus-gene-171.29-mRNA-1	-	Fvb4-2:17186745-17188598	1	3	2
FaMYB302	maker-Fvb4-2-augustus-gene-219.27	maker-Fvb4-2-augustus-gene-219.27	maker-Fvb4-2-augustus-gene-219.27-mRNA-1	-	Fvb4-2:21917734-21919582	1	4	3
FaMYB304	maker-Fvb4-2-augustus-gene-30.51	maker-Fvb4-2-augustus-gene-30.51	maker-Fvb4-2-augustus-gene-30.51-mRNA-1	-	Fvb4-2:3023226-3025919	1	3	2
FaMYB305	maker-Fvb4-2-augustus-gene-31.50	maker-Fvb4-2-augustus-gene-31.50	maker-Fvb4-2-augustus-gene-31.50-mRNA-1	+	Fvb4-2:3107827-3109826	1	3	2
FaMYB307	maker-Fvb4-2-augustus-gene-52.40	maker-Fvb4-2-augustus-gene-52.40	maker-Fvb4-2-augustus-gene-52.40-mRNA-1	-	Fvb4-2:5245645-5247206	1	3	2
FaMYB310	maker-Fvb4-2-snap-gene-1.65	maker-Fvb4-2-snap-gene-1.65	maker-Fvb4-2-snap-gene-1.65-mRNA-1	+	Fvb4-2:138793-143249	1	2	1
FaMYB311	maker-Fvb4-2-snap-gene-128.35	maker-Fvb4-2-snap-gene-128.35	maker-Fvb4-2-snap-gene-128.35-mRNA-1	+	Fvb4-2:12810417-12814317	1	7	6
FaMYB315	maker-Fvb4-3-augustus-gene-122.20	maker-Fvb4-3-augustus-gene-122.20	maker-Fvb4-3-augustus-gene-122.20-mRNA-1	+	Fvb4-3:12213395-12215803	1	3	2
FaMYB319	maker-Fvb4-3-augustus-gene-251.15	maker-Fvb4-3-augustus-gene-251.15	maker-Fvb4-3-augustus-gene-251.15-mRNA-1	+	Fvb4-3:25117861-25119794	1	3	2
FaMYB320	maker-Fvb4-3-augustus-gene-285.40	maker-Fvb4-3-augustus-gene-285.40	maker-Fvb4-3-augustus-gene-285.40-mRNA-1	-	Fvb4-3:28521135-28522692	1	3	2
FaMYB322	maker-Fvb4-3-augustus-gene-33.46	maker-Fvb4-3-augustus-gene-33.46	maker-Fvb4-3-augustus-gene-33.46-mRNA-1	+	Fvb4-3:3382868-3384701	1	3	2
FaMYB323	maker-Fvb4-3-augustus-gene-33.47	maker-Fvb4-3-augustus-gene-33.47	maker-Fvb4-3-augustus-gene-33.47-mRNA-1	-	Fvb4-3:3288495-3290698	1	3	2
FaMYB325	maker-Fvb4-3-augustus-gene-54.46	maker-Fvb4-3-augustus-gene-54.46	maker-Fvb4-3-augustus-gene-54.46-mRNA-1	+	Fvb4-3:5440941-5442477	1	3	2
FaMYB327	maker-Fvb4-3-augustus-gene-81.47	maker-Fvb4-3-augustus-gene-81.47	maker-Fvb4-3-augustus-gene-81.47-mRNA-1	+	Fvb4-3:8179693-8181237	1	3	2
FaMYB330	maker-Fvb4-3-snap-gene-172.25	maker-Fvb4-3-snap-gene-172.25	maker-Fvb4-3-snap-gene-172.25-mRNA-1	+	Fvb4-3:17265140-17268942	1	6	5
FaMYB333	maker-Fvb4-3-snap-gene-304.49	maker-Fvb4-3-snap-gene-304.49	maker-Fvb4-3-snap-gene-304.49-mRNA-1	-	Fvb4-3:30472202-30477641	1	7	6
FaMYB336	maker-Fvb4-4-augustus-gene-137.19	maker-Fvb4-4-augustus-gene-137.19	maker-Fvb4-4-augustus-gene-137.19-mRNA-1	+	Fvb4-4:13732034-13737449	1	8	7
FaMYB339	maker-Fvb4-4-augustus-gene-26.27	maker-Fvb4-4-augustus-gene-26.27	maker-Fvb4-4-augustus-gene-26.27-mRNA-1	+	Fvb4-4:2636609-2638905	1	3	2
FaMYB340	maker-Fvb4-4-augustus-gene-31.48	maker-Fvb4-4-augustus-gene-31.48	maker-Fvb4-4-augustus-gene-31.48-mRNA-1	-	Fvb4-4:3175198-3177610	1	3	2
FaMYB341	maker-Fvb4-4-augustus-gene-33.53	maker-Fvb4-4-augustus-gene-33.53	maker-Fvb4-4-augustus-gene-33.53-mRNA-1	+	Fvb4-4:3303349-3305180	1	3	2
FaMYB343	maker-Fvb4-4-augustus-gene-50.46	maker-Fvb4-4-augustus-gene-50.46	maker-Fvb4-4-augustus-gene-50.46-mRNA-1	+	Fvb4-4:5064997-5066624	1	3	2
FaMYB345	maker-Fvb4-4-augustus-gene-89.27	maker-Fvb4-4-augustus-gene-89.27	maker-Fvb4-4-augustus-gene-89.27-mRNA-1	+	Fvb4-4:8980069-8982524	1	4	3
FaMYB348	maker-Fvb4-4-snap-gene-209.15	maker-Fvb4-4-snap-gene-209.15	maker-Fvb4-4-snap-gene-209.15-mRNA-1	-	Fvb4-4:20893893-20895877	1	3	2
FaMYB354	maker-Fvb5-1-augustus-gene-114.37	maker-Fvb5-1-augustus-gene-114.37	maker-Fvb5-1-augustus-gene-114.37-mRNA-1	+	Fvb5-1:11466510-11468880	1	3	2
FaMYB355	maker-Fvb5-1-augustus-gene-120.18	maker-Fvb5-1-augustus-gene-120.18	maker-Fvb5-1-augustus-gene-120.18-mRNA-1	-	Fvb5-1:12013476-12016282	1	3	2
FaMYB357	maker-Fvb5-1-augustus-gene-144.41	maker-Fvb5-1-augustus-gene-144.41	maker-Fvb5-1-augustus-gene-144.41-mRNA-1	-	Fvb5-1:14415189-14418016	1	4	3
FaMYB359	maker-Fvb5-1-augustus-gene-154.26	maker-Fvb5-1-augustus-gene-154.26	maker-Fvb5-1-augustus-gene-154.26-mRNA-1	+	Fvb5-1:15453675-15457730	1	6	5
FaMYB362	maker-Fvb5-1-augustus-gene-205.22	maker-Fvb5-1-augustus-gene-205.22	maker-Fvb5-1-augustus-gene-205.22-mRNA-1	-	Fvb5-1:20533767-20535840	1	3	2
FaMYB364	maker-Fvb5-1-augustus-gene-24.36	maker-Fvb5-1-augustus-gene-24.36	maker-Fvb5-1-augustus-gene-24.36-mRNA-1	-	Fvb5-1:2422420-2424066	1	4	3
FaMYB365	maker-Fvb5-1-augustus-gene-245.45	maker-Fvb5-1-augustus-gene-245.45	maker-Fvb5-1-augustus-gene-245.45-mRNA-1	-	Fvb5-1:24541908-24543632	1	3	2
FaMYB366	maker-Fvb5-1-augustus-gene-3.52	maker-Fvb5-1-augustus-gene-3.52	maker-Fvb5-1-augustus-gene-3.52-mRNA-1	+	Fvb5-1:357706-359801	1	2	1
FaMYB368	maker-Fvb5-1-augustus-gene-41.61	maker-Fvb5-1-augustus-gene-41.61	maker-Fvb5-1-augustus-gene-41.61-mRNA-1	+	Fvb5-1:4111202-4112903	1	3	2
FaMYB369	maker-Fvb5-1-augustus-gene-61.66	maker-Fvb5-1-augustus-gene-61.66	maker-Fvb5-1-augustus-gene-61.66-mRNA-1	-	Fvb5-1:6102856-6104527	1	3	2
FaMYB370	maker-Fvb5-1-augustus-gene-64.45	maker-Fvb5-1-augustus-gene-64.45	maker-Fvb5-1-augustus-gene-64.45-mRNA-1	-	Fvb5-1:6417626-6420269	1	2	1
FaMYB371	maker-Fvb5-1-augustus-gene-76.62	maker-Fvb5-1-augustus-gene-76.62	maker-Fvb5-1-augustus-gene-76.62-mRNA-1	-	Fvb5-1:7677712-7679524	1	3	2
FaMYB372	maker-Fvb5-1-augustus-gene-80.42	maker-Fvb5-1-augustus-gene-80.42	maker-Fvb5-1-augustus-gene-80.42-mRNA-1	-	Fvb5-1:8038842-8040877	1	2	1
FaMYB373	maker-Fvb5-1-augustus-gene-91.54	maker-Fvb5-1-augustus-gene-91.54	maker-Fvb5-1-augustus-gene-91.54-mRNA-1	-	Fvb5-1:9160347-9162554	1	3	2
FaMYB374	maker-Fvb5-1-augustus-gene-93.38	maker-Fvb5-1-augustus-gene-93.38	maker-Fvb5-1-augustus-gene-93.38-mRNA-1	-	Fvb5-1:9313170-9315566	1	3	2
FaMYB380	maker-Fvb5-1-snap-gene-17.64	maker-Fvb5-1-snap-gene-17.64	maker-Fvb5-1-snap-gene-17.64-mRNA-1	-	Fvb5-1:1693730-1702071	1	5	4
FaMYB382	maker-Fvb5-1-snap-gene-263.42	maker-Fvb5-1-snap-gene-263.42	maker-Fvb5-1-snap-gene-263.42-mRNA-1	+	Fvb5-1:26331926-26332955	1	3	2
FaMYB385	maker-Fvb5-1-snap-gene-58.65	maker-Fvb5-1-snap-gene-58.65	maker-Fvb5-1-snap-gene-58.65-mRNA-1	+	Fvb5-1:5849316-5850162	1	2	1
FaMYB386	maker-Fvb5-1-snap-gene-94.77	maker-Fvb5-1-snap-gene-94.77	maker-Fvb5-1-snap-gene-94.77-mRNA-1	-	Fvb5-1:9442511-9443550	1	2	1
FaMYB387	maker-Fvb5-1-snap-gene-98.55	maker-Fvb5-1-snap-gene-98.55	maker-Fvb5-1-snap-gene-98.55-mRNA-1	+	Fvb5-1:9814780-9821449	1	8	7
FaMYB389	maker-Fvb5-2-augustus-gene-104.30	maker-Fvb5-2-augustus-gene-104.30	maker-Fvb5-2-augustus-gene-104.30-mRNA-1	-	Fvb5-2:10394817-10397096	1	3	2
FaMYB391	maker-Fvb5-2-augustus-gene-111.68	maker-Fvb5-2-augustus-gene-111.68	maker-Fvb5-2-augustus-gene-111.68-mRNA-1	-	Fvb5-2:11180080-11182634	1	3	2
FaMYB394	maker-Fvb5-2-augustus-gene-135.39	maker-Fvb5-2-augustus-gene-135.39	maker-Fvb5-2-augustus-gene-135.39-mRNA-1	-	Fvb5-2:13538098-13539248	1	2	1
FaMYB396	maker-Fvb5-2-augustus-gene-16.38	maker-Fvb5-2-augustus-gene-16.38	maker-Fvb5-2-augustus-gene-16.38-mRNA-1	-	Fvb5-2:1623209-1625528	1	3	2
FaMYB397	maker-Fvb5-2-augustus-gene-2.42	maker-Fvb5-2-augustus-gene-2.42	maker-Fvb5-2-augustus-gene-2.42-mRNA-1	+	Fvb5-2:254732-256717	1	2	1
FaMYB398	maker-Fvb5-2-augustus-gene-209.22	maker-Fvb5-2-augustus-gene-209.22	maker-Fvb5-2-augustus-gene-209.22-mRNA-1	+	Fvb5-2:20939644-20941247	1	3	2
FaMYB401	maker-Fvb5-2-augustus-gene-36.34	maker-Fvb5-2-augustus-gene-36.34	maker-Fvb5-2-augustus-gene-36.34-mRNA-1	+	Fvb5-2:3661382-3663365	1	3	2
FaMYB402	maker-Fvb5-2-augustus-gene-68.50	maker-Fvb5-2-augustus-gene-68.50	maker-Fvb5-2-augustus-gene-68.50-mRNA-1	-	Fvb5-2:6856274-6857928	1	3	2
FaMYB403	maker-Fvb5-2-augustus-gene-71.36	maker-Fvb5-2-augustus-gene-71.36	maker-Fvb5-2-augustus-gene-71.36-mRNA-1	-	Fvb5-2:7119253-7121893	1	2	1
FaMYB404	maker-Fvb5-2-augustus-gene-81.43	maker-Fvb5-2-augustus-gene-81.43	maker-Fvb5-2-augustus-gene-81.43-mRNA-1	-	Fvb5-2:8138488-8140435	1	3	2
FaMYB405	maker-Fvb5-2-augustus-gene-83.26	maker-Fvb5-2-augustus-gene-83.26	maker-Fvb5-2-augustus-gene-83.26-mRNA-1	+	Fvb5-2:8327816-8330272	1	3	2
FaMYB406	maker-Fvb5-2-augustus-gene-84.39	maker-Fvb5-2-augustus-gene-84.39	maker-Fvb5-2-augustus-gene-84.39-mRNA-1	-	Fvb5-2:8432386-8434006	1	2	1
FaMYB407	maker-Fvb5-2-augustus-gene-89.27	maker-Fvb5-2-augustus-gene-89.27	maker-Fvb5-2-augustus-gene-89.27-mRNA-1	+	Fvb5-2:8948357-8950000	1	3	2
FaMYB408	maker-Fvb5-2-augustus-gene-9.53	maker-Fvb5-2-augustus-gene-9.53	maker-Fvb5-2-augustus-gene-9.53-mRNA-1	-	Fvb5-2:972387-975762	1	7	6
FaMYB412	maker-Fvb5-2-snap-gene-16.49	maker-Fvb5-2-snap-gene-16.49	maker-Fvb5-2-snap-gene-16.49-mRNA-1	-	Fvb5-2:1635629-1638453	1	4	3
FaMYB413	maker-Fvb5-2-snap-gene-213.44	maker-Fvb5-2-snap-gene-213.44	maker-Fvb5-2-snap-gene-213.44-mRNA-1	+	Fvb5-2:21334686-21335770	1	4	3
FaMYB420	maker-Fvb5-3-augustus-gene-169.41	maker-Fvb5-3-augustus-gene-169.41	maker-Fvb5-3-augustus-gene-169.41-mRNA-1	+	Fvb5-3:16976809-16979586	1	3	2
FaMYB421	maker-Fvb5-3-augustus-gene-177.37	maker-Fvb5-3-augustus-gene-177.37	maker-Fvb5-3-augustus-gene-177.37-mRNA-1	+	Fvb5-3:17741558-17743856	1	3	2
FaMYB423	maker-Fvb5-3-augustus-gene-183.26	maker-Fvb5-3-augustus-gene-183.26	maker-Fvb5-3-augustus-gene-183.26-mRNA-1	-	Fvb5-3:18371546-18373136	1	3	2
FaMYB426	maker-Fvb5-3-augustus-gene-190.43	maker-Fvb5-3-augustus-gene-190.43	maker-Fvb5-3-augustus-gene-190.43-mRNA-1	-	Fvb5-3:19055996-19057855	1	3	2
FaMYB427	maker-Fvb5-3-augustus-gene-195.39	maker-Fvb5-3-augustus-gene-195.39	maker-Fvb5-3-augustus-gene-195.39-mRNA-1	+	Fvb5-3:19527770-19529302	1	2	1
FaMYB428	maker-Fvb5-3-augustus-gene-199.38	maker-Fvb5-3-augustus-gene-199.38	maker-Fvb5-3-augustus-gene-199.38-mRNA-1	+	Fvb5-3:19918434-19920117	1	3	2
FaMYB429	maker-Fvb5-3-augustus-gene-199.39	maker-Fvb5-3-augustus-gene-199.39	maker-Fvb5-3-augustus-gene-199.39-mRNA-1	+	Fvb5-3:19929778-19931416	1	4	3
FaMYB430	maker-Fvb5-3-augustus-gene-210.36	maker-Fvb5-3-augustus-gene-210.36	maker-Fvb5-3-augustus-gene-210.36-mRNA-1	+	Fvb5-3:21077130-21079740	1	2	1
FaMYB431	maker-Fvb5-3-augustus-gene-213.48	maker-Fvb5-3-augustus-gene-213.48	maker-Fvb5-3-augustus-gene-213.48-mRNA-1	+	Fvb5-3:21378346-21380299	1	3	2
FaMYB432	maker-Fvb5-3-augustus-gene-216.55	maker-Fvb5-3-augustus-gene-216.55	maker-Fvb5-3-augustus-gene-216.55-mRNA-1	-	Fvb5-3:21656110-21657101	1	2	1
FaMYB434	maker-Fvb5-3-augustus-gene-242.43	maker-Fvb5-3-augustus-gene-242.43	maker-Fvb5-3-augustus-gene-242.43-mRNA-1	-	Fvb5-3:24204767-24206662	1	3	2
FaMYB437	maker-Fvb5-3-augustus-gene-257.38	maker-Fvb5-3-augustus-gene-257.38	maker-Fvb5-3-augustus-gene-257.38-mRNA-1	+	Fvb5-3:25708698-25709989	1	3	2
FaMYB438	maker-Fvb5-3-augustus-gene-257.39	maker-Fvb5-3-augustus-gene-257.39	maker-Fvb5-3-augustus-gene-257.39-mRNA-1	+	Fvb5-3:25714852-25717142	1	3	2
FaMYB439	maker-Fvb5-3-augustus-gene-271.47	maker-Fvb5-3-augustus-gene-271.47	maker-Fvb5-3-augustus-gene-271.47-mRNA-1	-	Fvb5-3:27105480-27107520	1	2	1
FaMYB441	maker-Fvb5-3-augustus-gene-64.27	maker-Fvb5-3-augustus-gene-64.27	maker-Fvb5-3-augustus-gene-64.27-mRNA-1	+	Fvb5-3:6483740-6485472	1	3	2
FaMYB442	maker-Fvb5-3-augustus-gene-98.30	maker-Fvb5-3-augustus-gene-98.30	maker-Fvb5-3-augustus-gene-98.30-mRNA-1	+	Fvb5-3:9818018-9820529	1	3	2
FaMYB447	maker-Fvb5-4-augustus-gene-15.48	maker-Fvb5-4-augustus-gene-15.48	maker-Fvb5-4-augustus-gene-15.48-mRNA-1	-	Fvb5-4:1570090-1572400	1	3	2
FaMYB448	maker-Fvb5-4-augustus-gene-15.49	maker-Fvb5-4-augustus-gene-15.49	maker-Fvb5-4-augustus-gene-15.49-mRNA-1	-	Fvb5-4:1579067-1580316	1	3	2
FaMYB449	maker-Fvb5-4-augustus-gene-162.30	maker-Fvb5-4-augustus-gene-162.30	maker-Fvb5-4-augustus-gene-162.30-mRNA-1	-	Fvb5-4:16245454-16247346	1	3	2
FaMYB450	maker-Fvb5-4-augustus-gene-197.23	maker-Fvb5-4-augustus-gene-197.23	maker-Fvb5-4-augustus-gene-197.23-mRNA-1	-	Fvb5-4:19718322-19720015	1	3	2
FaMYB452	maker-Fvb5-4-augustus-gene-3.44	maker-Fvb5-4-augustus-gene-3.44	maker-Fvb5-4-augustus-gene-3.44-mRNA-1	+	Fvb5-4:308494-310639	1	2	1
FaMYB454	maker-Fvb5-4-augustus-gene-34.29	maker-Fvb5-4-augustus-gene-34.29	maker-Fvb5-4-augustus-gene-34.29-mRNA-1	+	Fvb5-4:3463071-3464815	1	3	2
FaMYB455	maker-Fvb5-4-augustus-gene-60.43	maker-Fvb5-4-augustus-gene-60.43	maker-Fvb5-4-augustus-gene-60.43-mRNA-1	-	Fvb5-4:6019760-6021421	1	3	2
FaMYB456	maker-Fvb5-4-augustus-gene-63.45	maker-Fvb5-4-augustus-gene-63.45	maker-Fvb5-4-augustus-gene-63.45-mRNA-1	-	Fvb5-4:6351642-6353815	1	2	1
FaMYB457	maker-Fvb5-4-augustus-gene-65.39	maker-Fvb5-4-augustus-gene-65.39	maker-Fvb5-4-augustus-gene-65.39-mRNA-1	-	Fvb5-4:6520734-6523375	1	3	2
FaMYB460	maker-Fvb5-4-augustus-gene-82.30	maker-Fvb5-4-augustus-gene-82.30	maker-Fvb5-4-augustus-gene-82.30-mRNA-1	-	Fvb5-4:8256790-8259107	1	3	2
FaMYB463	maker-Fvb5-4-augustus-gene-90.34	maker-Fvb5-4-augustus-gene-90.34	maker-Fvb5-4-augustus-gene-90.34-mRNA-1	-	Fvb5-4:9011914-9017110	1	3	2
FaMYB466	maker-Fvb5-4-snap-gene-128.14	maker-Fvb5-4-snap-gene-128.14	maker-Fvb5-4-snap-gene-128.14-mRNA-1	+	Fvb5-4:12874219-12880449	1	6	5
FaMYB467	maker-Fvb5-4-snap-gene-163.45	maker-Fvb5-4-snap-gene-163.45	maker-Fvb5-4-snap-gene-163.45-mRNA-1	+	Fvb5-4:16297347-16298872	1	2	1
FaMYB468	maker-Fvb5-4-snap-gene-199.39	maker-Fvb5-4-snap-gene-199.39	maker-Fvb5-4-snap-gene-199.39-mRNA-1	+	Fvb5-4:19922721-19929975	1	4	3
FaMYB469	maker-Fvb5-4-snap-gene-250.39	maker-Fvb5-4-snap-gene-250.39	maker-Fvb5-4-snap-gene-250.39-mRNA-1	+	Fvb5-4:25015549-25018585	1	3	2
FaMYB472	maker-Fvb6-1-augustus-gene-101.36	maker-Fvb6-1-augustus-gene-101.36	maker-Fvb6-1-augustus-gene-101.36-mRNA-1	+	Fvb6-1:10167437-10172522	1	7	6
FaMYB473	maker-Fvb6-1-augustus-gene-119.39	maker-Fvb6-1-augustus-gene-119.39	maker-Fvb6-1-augustus-gene-119.39-mRNA-1	+	Fvb6-1:11987653-11989043	1	3	2
FaMYB479	maker-Fvb6-1-augustus-gene-22.37	maker-Fvb6-1-augustus-gene-22.37	maker-Fvb6-1-augustus-gene-22.37-mRNA-1	+	Fvb6-1:2274844-2282044	1	3	2
FaMYB480	maker-Fvb6-1-augustus-gene-250.30	maker-Fvb6-1-augustus-gene-250.30	maker-Fvb6-1-augustus-gene-250.30-mRNA-1	-	Fvb6-1:25003036-25003937	1	3	2
FaMYB481	maker-Fvb6-1-augustus-gene-251.32	maker-Fvb6-1-augustus-gene-251.32	maker-Fvb6-1-augustus-gene-251.32-mRNA-1	+	Fvb6-1:25164108-25166201	1	3	2
FaMYB483	maker-Fvb6-1-augustus-gene-277.42	maker-Fvb6-1-augustus-gene-277.42	maker-Fvb6-1-augustus-gene-277.42-mRNA-1	-	Fvb6-1:27743703-27746889	1	2	1
FaMYB484	maker-Fvb6-1-augustus-gene-281.22	maker-Fvb6-1-augustus-gene-281.22	maker-Fvb6-1-augustus-gene-281.22-mRNA-1	+	Fvb6-1:28174655-28177137	1	2	1
FaMYB485	maker-Fvb6-1-augustus-gene-291.27	maker-Fvb6-1-augustus-gene-291.27	maker-Fvb6-1-augustus-gene-291.27-mRNA-1	+	Fvb6-1:29166726-29169175	1	2	1
FaMYB486	maker-Fvb6-1-augustus-gene-295.32	maker-Fvb6-1-augustus-gene-295.32	maker-Fvb6-1-augustus-gene-295.32-mRNA-1	+	Fvb6-1:29537900-29539493	1	6	5
FaMYB487	maker-Fvb6-1-augustus-gene-31.53	maker-Fvb6-1-augustus-gene-31.53	maker-Fvb6-1-augustus-gene-31.53-mRNA-1	-	Fvb6-1:3096518-3098303	1	3	2
FaMYB488	maker-Fvb6-1-augustus-gene-35.49	maker-Fvb6-1-augustus-gene-35.49	maker-Fvb6-1-augustus-gene-35.49-mRNA-1	+	Fvb6-1:3522320-3524678	1	3	2
FaMYB491	maker-Fvb6-1-augustus-gene-362.45	maker-Fvb6-1-augustus-gene-362.45	maker-Fvb6-1-augustus-gene-362.45-mRNA-1	+	Fvb6-1:36250684-36255329	1	7	6
FaMYB493	maker-Fvb6-1-augustus-gene-38.54	maker-Fvb6-1-augustus-gene-38.54	maker-Fvb6-1-augustus-gene-38.54-mRNA-1	+	Fvb6-1:3793046-3795629	1	3	2
FaMYB494	maker-Fvb6-1-augustus-gene-57.55	maker-Fvb6-1-augustus-gene-57.55	maker-Fvb6-1-augustus-gene-57.55-mRNA-1	+	Fvb6-1:5742284-5743871	1	3	2
FaMYB495	maker-Fvb6-1-augustus-gene-57.69	maker-Fvb6-1-augustus-gene-57.69	maker-Fvb6-1-augustus-gene-57.69-mRNA-1	-	Fvb6-1:5774002-5775650	1	3	2
FaMYB496	maker-Fvb6-1-augustus-gene-57.70	maker-Fvb6-1-augustus-gene-57.70	maker-Fvb6-1-augustus-gene-57.70-mRNA-1	-	Fvb6-1:5778315-5780241	1	2	1
FaMYB497	maker-Fvb6-1-augustus-gene-63.46	maker-Fvb6-1-augustus-gene-63.46	maker-Fvb6-1-augustus-gene-63.46-mRNA-1	-	Fvb6-1:6321725-6324860	1	3	2
FaMYB499	maker-Fvb6-1-augustus-gene-88.53	maker-Fvb6-1-augustus-gene-88.53	maker-Fvb6-1-augustus-gene-88.53-mRNA-1	-	Fvb6-1:8820707-8821937	1	3	2
FaMYB500	maker-Fvb6-1-snap-gene-120.59	maker-Fvb6-1-snap-gene-120.59	maker-Fvb6-1-snap-gene-120.59-mRNA-1	-	Fvb6-1:11998572-12000709	1	3	2
FaMYB501	maker-Fvb6-1-snap-gene-124.42	maker-Fvb6-1-snap-gene-124.42	maker-Fvb6-1-snap-gene-124.42-mRNA-1	+	Fvb6-1:12412626-12415333	1	5	4
FaMYB506	maker-Fvb6-1-snap-gene-22.56	maker-Fvb6-1-snap-gene-22.56	maker-Fvb6-1-snap-gene-22.56-mRNA-1	-	Fvb6-1:2220046-2222932	1	3	2
FaMYB507	maker-Fvb6-1-snap-gene-270.49	maker-Fvb6-1-snap-gene-270.49	maker-Fvb6-1-snap-gene-270.49-mRNA-1	+	Fvb6-1:27028076-27033826	1	9	8
FaMYB508	maker-Fvb6-1-snap-gene-359.84	maker-Fvb6-1-snap-gene-359.84	maker-Fvb6-1-snap-gene-359.84-mRNA-1	-	Fvb6-1:35891880-35906025	1	18	17
FaMYB509	maker-Fvb6-1-snap-gene-45.64	maker-Fvb6-1-snap-gene-45.64	maker-Fvb6-1-snap-gene-45.64-mRNA-1	+	Fvb6-1:4583912-4586017	1	6	5
FaMYB510	maker-Fvb6-2-augustus-gene-11.26	maker-Fvb6-2-augustus-gene-11.26	maker-Fvb6-2-augustus-gene-11.26-mRNA-1	+	Fvb6-2:1110802-1115419	1	7	6
FaMYB512	maker-Fvb6-2-augustus-gene-170.32	maker-Fvb6-2-augustus-gene-170.32	maker-Fvb6-2-augustus-gene-170.32-mRNA-1	-	Fvb6-2:16989627-16992057	1	3	2
FaMYB514	maker-Fvb6-2-augustus-gene-201.48	maker-Fvb6-2-augustus-gene-201.48	maker-Fvb6-2-augustus-gene-201.48-mRNA-1	-	Fvb6-2:20114972-20118067	1	2	1
FaMYB515	maker-Fvb6-2-augustus-gene-203.32	maker-Fvb6-2-augustus-gene-203.32	maker-Fvb6-2-augustus-gene-203.32-mRNA-1	+	Fvb6-2:20386576-20389032	1	2	1
FaMYB517	maker-Fvb6-2-augustus-gene-226.29	maker-Fvb6-2-augustus-gene-226.29	maker-Fvb6-2-augustus-gene-226.29-mRNA-1	-	Fvb6-2:22661343-22663530	1	3	2
FaMYB518	maker-Fvb6-2-augustus-gene-24.25	maker-Fvb6-2-augustus-gene-24.25	maker-Fvb6-2-augustus-gene-24.25-mRNA-1	+	Fvb6-2:2443387-2444980	1	3	2
FaMYB519	maker-Fvb6-2-augustus-gene-24.28	maker-Fvb6-2-augustus-gene-24.28	maker-Fvb6-2-augustus-gene-24.28-mRNA-1	-	Fvb6-2:2452218-2454245	1	3	2
FaMYB521	maker-Fvb6-2-augustus-gene-263.48	maker-Fvb6-2-augustus-gene-263.48	maker-Fvb6-2-augustus-gene-263.48-mRNA-1	-	Fvb6-2:26380489-26385693	1	7	6
FaMYB522	maker-Fvb6-2-augustus-gene-266.40	maker-Fvb6-2-augustus-gene-266.40	maker-Fvb6-2-augustus-gene-266.40-mRNA-1	+	Fvb6-2:26650926-26652041	1	3	2
FaMYB525	maker-Fvb6-2-augustus-gene-288.46	maker-Fvb6-2-augustus-gene-288.46	maker-Fvb6-2-augustus-gene-288.46-mRNA-1	-	Fvb6-2:28860280-28863215	1	3	2
FaMYB527	maker-Fvb6-2-augustus-gene-296.64	maker-Fvb6-2-augustus-gene-296.64	maker-Fvb6-2-augustus-gene-296.64-mRNA-1	-	Fvb6-2:29635210-29636368	1	3	2
FaMYB528	maker-Fvb6-2-augustus-gene-300.44	maker-Fvb6-2-augustus-gene-300.44	maker-Fvb6-2-augustus-gene-300.44-mRNA-1	-	Fvb6-2:30018393-30020145	1	3	2
FaMYB529	maker-Fvb6-2-augustus-gene-304.49	maker-Fvb6-2-augustus-gene-304.49	maker-Fvb6-2-augustus-gene-304.49-mRNA-1	+	Fvb6-2:30443015-30445769	1	3	2
FaMYB530	maker-Fvb6-2-augustus-gene-306.44	maker-Fvb6-2-augustus-gene-306.44	maker-Fvb6-2-augustus-gene-306.44-mRNA-1	+	Fvb6-2:30625510-30627958	1	3	2
FaMYB531	maker-Fvb6-2-augustus-gene-326.42	maker-Fvb6-2-augustus-gene-326.42	maker-Fvb6-2-augustus-gene-326.42-mRNA-1	+	Fvb6-2:32604694-32606279	1	3	2
FaMYB532	maker-Fvb6-2-augustus-gene-333.37	maker-Fvb6-2-augustus-gene-333.37	maker-Fvb6-2-augustus-gene-333.37-mRNA-1	-	Fvb6-2:33366802-33369913	1	3	2
FaMYB536	maker-Fvb6-2-snap-gene-169.46	maker-Fvb6-2-snap-gene-169.46	maker-Fvb6-2-snap-gene-169.46-mRNA-1	-	Fvb6-2:16905779-16906645	1	4	3
FaMYB539	maker-Fvb6-2-snap-gene-261.60	maker-Fvb6-2-snap-gene-261.60	maker-Fvb6-2-snap-gene-261.60-mRNA-1	+	Fvb6-2:26151568-26169520	1	25	24
FaMYB541	maker-Fvb6-2-snap-gene-289.57	maker-Fvb6-2-snap-gene-289.57	maker-Fvb6-2-snap-gene-289.57-mRNA-1	+	Fvb6-2:28911604-28917143	1	3	2
FaMYB544	maker-Fvb6-3-augustus-gene-102.29	maker-Fvb6-3-augustus-gene-102.29	maker-Fvb6-3-augustus-gene-102.29-mRNA-1	+	Fvb6-3:10217554-10222463	1	7	6
FaMYB545	maker-Fvb6-3-augustus-gene-114.31	maker-Fvb6-3-augustus-gene-114.31	maker-Fvb6-3-augustus-gene-114.31-mRNA-1	+	Fvb6-3:11433437-11435401	1	3	2
FaMYB550	maker-Fvb6-3-augustus-gene-19.31	maker-Fvb6-3-augustus-gene-19.31	maker-Fvb6-3-augustus-gene-19.31-mRNA-1	+	Fvb6-3:1982584-1987040	1	3	2
FaMYB551	maker-Fvb6-3-augustus-gene-213.38	maker-Fvb6-3-augustus-gene-213.38	maker-Fvb6-3-augustus-gene-213.38-mRNA-1	-	Fvb6-3:21312228-21316264	1	7	6
FaMYB554	maker-Fvb6-3-augustus-gene-25.42	maker-Fvb6-3-augustus-gene-25.42	maker-Fvb6-3-augustus-gene-25.42-mRNA-1	-	Fvb6-3:2557028-2558800	1	3	2
FaMYB555	maker-Fvb6-3-augustus-gene-29.51	maker-Fvb6-3-augustus-gene-29.51	maker-Fvb6-3-augustus-gene-29.51-mRNA-1	+	Fvb6-3:2980143-2982434	1	3	2
FaMYB556	maker-Fvb6-3-augustus-gene-303.38	maker-Fvb6-3-augustus-gene-303.38	maker-Fvb6-3-augustus-gene-303.38-mRNA-1	-	Fvb6-3:30337804-30338705	1	3	2
FaMYB557	maker-Fvb6-3-augustus-gene-312.48	maker-Fvb6-3-augustus-gene-312.48	maker-Fvb6-3-augustus-gene-312.48-mRNA-1	-	Fvb6-3:31226077-31226993	1	3	2
FaMYB558	maker-Fvb6-3-augustus-gene-32.53	maker-Fvb6-3-augustus-gene-32.53	maker-Fvb6-3-augustus-gene-32.53-mRNA-1	+	Fvb6-3:3222868-3225334	1	3	2
FaMYB560	maker-Fvb6-3-augustus-gene-345.24	maker-Fvb6-3-augustus-gene-345.24	maker-Fvb6-3-augustus-gene-345.24-mRNA-1	+	Fvb6-3:34537028-34539972	1	2	1
FaMYB562	maker-Fvb6-3-augustus-gene-368.29	maker-Fvb6-3-augustus-gene-368.29	maker-Fvb6-3-augustus-gene-368.29-mRNA-1	-	Fvb6-3:36876460-36878656	1	3	2
FaMYB563	maker-Fvb6-3-augustus-gene-397.38	maker-Fvb6-3-augustus-gene-397.38	maker-Fvb6-3-augustus-gene-397.38-mRNA-1	+	Fvb6-3:39696485-39702000	1	7	6
FaMYB564	maker-Fvb6-3-augustus-gene-421.42	maker-Fvb6-3-augustus-gene-421.42	maker-Fvb6-3-augustus-gene-421.42-mRNA-1	-	Fvb6-3:42128088-42133601	1	7	6
FaMYB565	maker-Fvb6-3-augustus-gene-58.39	maker-Fvb6-3-augustus-gene-58.39	maker-Fvb6-3-augustus-gene-58.39-mRNA-1	-	Fvb6-3:5792547-5795739	1	3	2
FaMYB566	maker-Fvb6-3-snap-gene-114.45	maker-Fvb6-3-snap-gene-114.45	maker-Fvb6-3-snap-gene-114.45-mRNA-1	-	Fvb6-3:11451162-11452848	1	4	3
FaMYB568	maker-Fvb6-3-snap-gene-18.77	maker-Fvb6-3-snap-gene-18.77	maker-Fvb6-3-snap-gene-18.77-mRNA-1	-	Fvb6-3:1880128-1882960	1	3	2
FaMYB570	maker-Fvb6-3-snap-gene-314.25	maker-Fvb6-3-snap-gene-314.25	maker-Fvb6-3-snap-gene-314.25-mRNA-1	+	Fvb6-3:31388193-31390264	1	3	2
FaMYB571	maker-Fvb6-3-snap-gene-342.66	maker-Fvb6-3-snap-gene-342.66	maker-Fvb6-3-snap-gene-342.66-mRNA-1	-	Fvb6-3:34223351-34226592	1	2	1
FaMYB573	maker-Fvb6-3-snap-gene-394.78	maker-Fvb6-3-snap-gene-394.78	maker-Fvb6-3-snap-gene-394.78-mRNA-1	-	Fvb6-3:39441758-39442885	1	4	3
FaMYB574	maker-Fvb6-3-snap-gene-398.56	maker-Fvb6-3-snap-gene-398.56	maker-Fvb6-3-snap-gene-398.56-mRNA-1	-	Fvb6-3:39828715-39852404	1	28	27
FaMYB575	maker-Fvb6-3-snap-gene-420.50	maker-Fvb6-3-snap-gene-420.50	maker-Fvb6-3-snap-gene-420.50-mRNA-1	+	Fvb6-3:41992574-42010824	1	26	25
FaMYB576	maker-Fvb6-3-snap-gene-424.65	maker-Fvb6-3-snap-gene-424.65	maker-Fvb6-3-snap-gene-424.65-mRNA-1	+	Fvb6-3:42413830-42414980	1	3	2
FaMYB578	maker-Fvb6-4-augustus-gene-0.45	maker-Fvb6-4-augustus-gene-0.45	maker-Fvb6-4-augustus-gene-0.45-mRNA-1	+	Fvb6-4:79320-81108	1	3	2
FaMYB581	maker-Fvb6-4-augustus-gene-194.16	maker-Fvb6-4-augustus-gene-194.16	maker-Fvb6-4-augustus-gene-194.16-mRNA-1	+	Fvb6-4:19409686-19411210	1	3	2
FaMYB583	maker-Fvb6-4-augustus-gene-22.30	maker-Fvb6-4-augustus-gene-22.30	maker-Fvb6-4-augustus-gene-22.30-mRNA-1	-	Fvb6-4:2211558-2212948	1	3	2
FaMYB586	maker-Fvb6-4-augustus-gene-271.31	maker-Fvb6-4-augustus-gene-271.31	maker-Fvb6-4-augustus-gene-271.31-mRNA-1	+	Fvb6-4:27157042-27161566	1	7	6
FaMYB587	maker-Fvb6-4-augustus-gene-271.36	maker-Fvb6-4-augustus-gene-271.36	maker-Fvb6-4-augustus-gene-271.36-mRNA-1	-	Fvb6-4:27110593-27112314	1	6	5
FaMYB588	maker-Fvb6-4-augustus-gene-273.34	maker-Fvb6-4-augustus-gene-273.34	maker-Fvb6-4-augustus-gene-273.34-mRNA-1	-	Fvb6-4:27292670-27294103	1	3	2
FaMYB589	maker-Fvb6-4-augustus-gene-28.64	maker-Fvb6-4-augustus-gene-28.64	maker-Fvb6-4-augustus-gene-28.64-mRNA-1	-	Fvb6-4:2846204-2847380	1	3	2
FaMYB590	maker-Fvb6-4-augustus-gene-311.37	maker-Fvb6-4-augustus-gene-311.37	maker-Fvb6-4-augustus-gene-311.37-mRNA-1	+	Fvb6-4:31104705-31107772	1	3	2
FaMYB591	maker-Fvb6-4-augustus-gene-319.35	maker-Fvb6-4-augustus-gene-319.35	maker-Fvb6-4-augustus-gene-319.35-mRNA-1	+	Fvb6-4:31898444-31901156	1	2	1
FaMYB592	maker-Fvb6-4-augustus-gene-319.36	maker-Fvb6-4-augustus-gene-319.36	maker-Fvb6-4-augustus-gene-319.36-mRNA-1	+	Fvb6-4:31902333-31903689	1	3	2
FaMYB593	maker-Fvb6-4-augustus-gene-330.51	maker-Fvb6-4-augustus-gene-330.51	maker-Fvb6-4-augustus-gene-330.51-mRNA-1	-	Fvb6-4:33024346-33026300	1	3	2
FaMYB594	maker-Fvb6-4-augustus-gene-336.48	maker-Fvb6-4-augustus-gene-336.48	maker-Fvb6-4-augustus-gene-336.48-mRNA-1	-	Fvb6-4:33652550-33654982	1	3	2
FaMYB595	maker-Fvb6-4-augustus-gene-337.23	maker-Fvb6-4-augustus-gene-337.23	maker-Fvb6-4-augustus-gene-337.23-mRNA-1	+	Fvb6-4:33744358-33746922	1	3	2
FaMYB596	maker-Fvb6-4-augustus-gene-6.44	maker-Fvb6-4-augustus-gene-6.44	maker-Fvb6-4-augustus-gene-6.44-mRNA-1	-	Fvb6-4:639702-643914	1	3	2
FaMYB597	maker-Fvb6-4-augustus-gene-61.25	maker-Fvb6-4-augustus-gene-61.25	maker-Fvb6-4-augustus-gene-61.25-mRNA-1	+	Fvb6-4:6141686-6143954	1	3	2
FaMYB599	maker-Fvb6-4-augustus-gene-83.34	maker-Fvb6-4-augustus-gene-83.34	maker-Fvb6-4-augustus-gene-83.34-mRNA-1	-	Fvb6-4:8386381-8388850	1	2	1
FaMYB600	maker-Fvb6-4-augustus-gene-87.37	maker-Fvb6-4-augustus-gene-87.37	maker-Fvb6-4-augustus-gene-87.37-mRNA-1	+	Fvb6-4:8761259-8764379	1	2	1
FaMYB602	maker-Fvb6-4-snap-gene-118.41	maker-Fvb6-4-snap-gene-118.41	maker-Fvb6-4-snap-gene-118.41-mRNA-1	+	Fvb6-4:11825308-11826178	1	3	2
FaMYB608	maker-Fvb6-4-snap-gene-32.74	maker-Fvb6-4-snap-gene-32.74	maker-Fvb6-4-snap-gene-32.74-mRNA-1	-	Fvb6-4:3205190-3223850	1	22	21
FaMYB609	maker-Fvb6-4-snap-gene-7.32	maker-Fvb6-4-snap-gene-7.32	maker-Fvb6-4-snap-gene-7.32-mRNA-1	+	Fvb6-4:691871-694735	1	3	2
FaMYB610	maker-Fvb6-4-snap-gene-80.54	maker-Fvb6-4-snap-gene-80.54	maker-Fvb6-4-snap-gene-80.54-mRNA-1	-	Fvb6-4:8010837-8012927	1	6	5
FaMYB613	maker-Fvb7-1-augustus-gene-169.40	maker-Fvb7-1-augustus-gene-169.40	maker-Fvb7-1-augustus-gene-169.40-mRNA-1	+	Fvb7-1:16923843-16929396	1	3	2
FaMYB615	maker-Fvb7-1-augustus-gene-204.36	maker-Fvb7-1-augustus-gene-204.36	maker-Fvb7-1-augustus-gene-204.36-mRNA-1	-	Fvb7-1:20418204-20419731	1	2	1
FaMYB616	maker-Fvb7-1-augustus-gene-223.29	maker-Fvb7-1-augustus-gene-223.29	maker-Fvb7-1-augustus-gene-223.29-mRNA-1	-	Fvb7-1:22304309-22305742	1	2	1
FaMYB617	maker-Fvb7-1-augustus-gene-256.49	maker-Fvb7-1-augustus-gene-256.49	maker-Fvb7-1-augustus-gene-256.49-mRNA-1	-	Fvb7-1:25615690-25618628	1	2	1
FaMYB619	maker-Fvb7-1-augustus-gene-278.63	maker-Fvb7-1-augustus-gene-278.63	maker-Fvb7-1-augustus-gene-278.63-mRNA-1	+	Fvb7-1:27800115-27801250	1	2	1
FaMYB620	maker-Fvb7-1-augustus-gene-285.46	maker-Fvb7-1-augustus-gene-285.46	maker-Fvb7-1-augustus-gene-285.46-mRNA-1	+	Fvb7-1:28490638-28492196	1	3	2
FaMYB622	maker-Fvb7-1-augustus-gene-39.30	maker-Fvb7-1-augustus-gene-39.30	maker-Fvb7-1-augustus-gene-39.30-mRNA-1	+	Fvb7-1:3983588-3988736	1	3	2
FaMYB623	maker-Fvb7-1-augustus-gene-5.21	maker-Fvb7-1-augustus-gene-5.21	maker-Fvb7-1-augustus-gene-5.21-mRNA-1	+	Fvb7-1:531555-533780	1	2	1
FaMYB624	maker-Fvb7-1-augustus-gene-61.24	maker-Fvb7-1-augustus-gene-61.24	maker-Fvb7-1-augustus-gene-61.24-mRNA-1	+	Fvb7-1:6132199-6134376	1	2	1
FaMYB626	maker-Fvb7-1-snap-gene-120.69	maker-Fvb7-1-snap-gene-120.69	maker-Fvb7-1-snap-gene-120.69-mRNA-1	-	Fvb7-1:12074480-12077034	1	6	5
FaMYB634	maker-Fvb7-2-augustus-gene-176.52	maker-Fvb7-2-augustus-gene-176.52	maker-Fvb7-2-augustus-gene-176.52-mRNA-1	-	Fvb7-2:17619961-17622501	1	6	5
FaMYB635	maker-Fvb7-2-augustus-gene-178.48	maker-Fvb7-2-augustus-gene-178.48	maker-Fvb7-2-augustus-gene-178.48-mRNA-1	+	Fvb7-2:17877222-17880682	1	3	2
FaMYB638	maker-Fvb7-2-augustus-gene-234.55	maker-Fvb7-2-augustus-gene-234.55	maker-Fvb7-2-augustus-gene-234.55-mRNA-1	-	Fvb7-2:23389222-23392338	1	2	1
FaMYB639	maker-Fvb7-2-augustus-gene-237.50	maker-Fvb7-2-augustus-gene-237.50	maker-Fvb7-2-augustus-gene-237.50-mRNA-1	-	Fvb7-2:23779269-23782448	1	2	1
FaMYB640	maker-Fvb7-2-augustus-gene-239.43	maker-Fvb7-2-augustus-gene-239.43	maker-Fvb7-2-augustus-gene-239.43-mRNA-1	+	Fvb7-2:23911355-23913812	1	2	1
FaMYB643	maker-Fvb7-2-augustus-gene-274.59	maker-Fvb7-2-augustus-gene-274.59	maker-Fvb7-2-augustus-gene-274.59-mRNA-1	+	Fvb7-2:27429917-27431483	1	3	2
FaMYB646	maker-Fvb7-2-augustus-gene-303.58	maker-Fvb7-2-augustus-gene-303.58	maker-Fvb7-2-augustus-gene-303.58-mRNA-1	-	Fvb7-2:30349699-30351051	1	2	1
FaMYB647	maker-Fvb7-2-augustus-gene-311.58	maker-Fvb7-2-augustus-gene-311.58	maker-Fvb7-2-augustus-gene-311.58-mRNA-1	+	Fvb7-2:31104551-31106191	1	3	2
FaMYB650	maker-Fvb7-2-augustus-gene-57.32	maker-Fvb7-2-augustus-gene-57.32	maker-Fvb7-2-augustus-gene-57.32-mRNA-1	+	Fvb7-2:5782001-5784873	1	2	1
FaMYB652	maker-Fvb7-2-augustus-gene-9.35	maker-Fvb7-2-augustus-gene-9.35	maker-Fvb7-2-augustus-gene-9.35-mRNA-1	+	Fvb7-2:892764-895147	1	2	1
FaMYB653	maker-Fvb7-2-snap-gene-112.50	maker-Fvb7-2-snap-gene-112.50	maker-Fvb7-2-snap-gene-112.50-mRNA-1	-	Fvb7-2:11194768-11197950	1	9	8
FaMYB656	maker-Fvb7-2-snap-gene-132.73	maker-Fvb7-2-snap-gene-132.73	maker-Fvb7-2-snap-gene-132.73-mRNA-1	-	Fvb7-2:13225276-13226719	1	2	1
FaMYB659	maker-Fvb7-2-snap-gene-198.55	maker-Fvb7-2-snap-gene-198.55	maker-Fvb7-2-snap-gene-198.55-mRNA-1	-	Fvb7-2:19805294-19806770	1	2	1
FaMYB661	maker-Fvb7-2-snap-gene-43.44	maker-Fvb7-2-snap-gene-43.44	maker-Fvb7-2-snap-gene-43.44-mRNA-1	+	Fvb7-2:4318845-4323989	1	7	6
FaMYB663	maker-Fvb7-3-augustus-gene-100.31	maker-Fvb7-3-augustus-gene-100.31	maker-Fvb7-3-augustus-gene-100.31-mRNA-1	+	Fvb7-3:10063687-10065311	1	2	1
FaMYB666	maker-Fvb7-3-augustus-gene-120.62	maker-Fvb7-3-augustus-gene-120.62	maker-Fvb7-3-augustus-gene-120.62-mRNA-1	-	Fvb7-3:12053609-12058975	1	3	2
FaMYB668	maker-Fvb7-3-augustus-gene-180.45	maker-Fvb7-3-augustus-gene-180.45	maker-Fvb7-3-augustus-gene-180.45-mRNA-1	-	Fvb7-3:18063191-18065795	1	2	1
FaMYB669	maker-Fvb7-3-augustus-gene-199.39	maker-Fvb7-3-augustus-gene-199.39	maker-Fvb7-3-augustus-gene-199.39-mRNA-1	-	Fvb7-3:19933093-19938313	1	3	2
FaMYB670	maker-Fvb7-3-augustus-gene-240.25	maker-Fvb7-3-augustus-gene-240.25	maker-Fvb7-3-augustus-gene-240.25-mRNA-1	-	Fvb7-3:24063556-24065596	1	2	1
FaMYB673	maker-Fvb7-3-augustus-gene-32.69	maker-Fvb7-3-augustus-gene-32.69	maker-Fvb7-3-augustus-gene-32.69-mRNA-1	-	Fvb7-3:3234776-3236222	1	3	2
FaMYB674	maker-Fvb7-3-augustus-gene-4.77	maker-Fvb7-3-augustus-gene-4.77	maker-Fvb7-3-augustus-gene-4.77-mRNA-1	-	Fvb7-3:408324-409793	1	3	2
FaMYB675	maker-Fvb7-3-augustus-gene-41.47	maker-Fvb7-3-augustus-gene-41.47	maker-Fvb7-3-augustus-gene-41.47-mRNA-1	-	Fvb7-3:4126377-4127493	1	2	1
FaMYB679	maker-Fvb7-3-augustus-gene-66.59	maker-Fvb7-3-augustus-gene-66.59	maker-Fvb7-3-augustus-gene-66.59-mRNA-1	-	Fvb7-3:6661428-6664493	1	2	1
FaMYB680	maker-Fvb7-3-augustus-gene-83.44	maker-Fvb7-3-augustus-gene-83.44	maker-Fvb7-3-augustus-gene-83.44-mRNA-1	-	Fvb7-3:8325479-8334473	1	4	3
FaMYB681	maker-Fvb7-3-snap-gene-122.49	maker-Fvb7-3-snap-gene-122.49	maker-Fvb7-3-snap-gene-122.49-mRNA-1	+	Fvb7-3:12232325-12236916	1	9	8
FaMYB684	maker-Fvb7-4-augustus-gene-147.29	maker-Fvb7-4-augustus-gene-147.29	maker-Fvb7-4-augustus-gene-147.29-mRNA-1	+	Fvb7-4:14742737-14744615	1	4	3
FaMYB685	maker-Fvb7-4-augustus-gene-186.34	maker-Fvb7-4-augustus-gene-186.34	maker-Fvb7-4-augustus-gene-186.34-mRNA-1	-	Fvb7-4:18585409-18590713	1	3	2
FaMYB687	maker-Fvb7-4-augustus-gene-216.47	maker-Fvb7-4-augustus-gene-216.47	maker-Fvb7-4-augustus-gene-216.47-mRNA-1	-	Fvb7-4:21590957-21593172	1	2	1
FaMYB689	maker-Fvb7-4-augustus-gene-23.62	maker-Fvb7-4-augustus-gene-23.62	maker-Fvb7-4-augustus-gene-23.62-mRNA-1	-	Fvb7-4:2351694-2353049	1	3	2
FaMYB691	maker-Fvb7-4-augustus-gene-32.57	maker-Fvb7-4-augustus-gene-32.57	maker-Fvb7-4-augustus-gene-32.57-mRNA-1	-	Fvb7-4:3230892-3232890	1	2	1
FaMYB694	maker-Fvb7-4-augustus-gene-51.25	maker-Fvb7-4-augustus-gene-51.25	maker-Fvb7-4-augustus-gene-51.25-mRNA-1	+	Fvb7-4:5180543-5183720	1	2	1
FaMYB695	maker-Fvb7-4-augustus-gene-79.33	maker-Fvb7-4-augustus-gene-79.33	maker-Fvb7-4-augustus-gene-79.33-mRNA-1	-	Fvb7-4:7903042-7911543	1	4	3
FaMYB696	maker-Fvb7-4-augustus-gene-95.37	maker-Fvb7-4-augustus-gene-95.37	maker-Fvb7-4-augustus-gene-95.37-mRNA-1	+	Fvb7-4:9586134-9587664	1	2	1
FaMYB703	snap_masked-Fvb1-4-processed-gene-193.12	snap_masked-Fvb1-4-processed-gene-193.12	snap_masked-Fvb1-4-processed-gene-193.12-mRNA-1	-	Fvb1-4:19367855-19369394	1	3	2
FaMYB706	snap_masked-Fvb2-3-processed-gene-239.47	snap_masked-Fvb2-3-processed-gene-239.47	snap_masked-Fvb2-3-processed-gene-239.47-mRNA-1	-	Fvb2-3:24063326-24064495	1	3	2
FaMYB707	snap_masked-Fvb2-3-processed-gene-4.17	snap_masked-Fvb2-3-processed-gene-4.17	snap_masked-Fvb2-3-processed-gene-4.17-mRNA-1	+	Fvb2-3:409502-410868	1	3	2
FaMYB709	snap_masked-Fvb2-4-processed-gene-29.20	snap_masked-Fvb2-4-processed-gene-29.20	snap_masked-Fvb2-4-processed-gene-29.20-mRNA-1	-	Fvb2-4:2948640-2949598	1	2	1
FaMYB715	snap_masked-Fvb4-2-processed-gene-30.24	snap_masked-Fvb4-2-processed-gene-30.24	snap_masked-Fvb4-2-processed-gene-30.24-mRNA-1	-	Fvb4-2:2999718-3001489	1	6	5
FaMYB722	snap_masked-Fvb5-3-processed-gene-196.28	snap_masked-Fvb5-3-processed-gene-196.28	snap_masked-Fvb5-3-processed-gene-196.28-mRNA-1	+	Fvb5-3:19666161-19668530	1	4	3
FaMYB724	snap_masked-Fvb5-4-processed-gene-70.21	snap_masked-Fvb5-4-processed-gene-70.21	snap_masked-Fvb5-4-processed-gene-70.21-mRNA-1	+	Fvb5-4:7048807-7049975	1	3	2
FaMYB725	snap_masked-Fvb6-1-processed-gene-288.20	snap_masked-Fvb6-1-processed-gene-288.20	snap_masked-Fvb6-1-processed-gene-288.20-mRNA-1	+	Fvb6-1:28834345-28836904	1	8	7
FaMYB727	snap_masked-Fvb6-2-processed-gene-314.18	snap_masked-Fvb6-2-processed-gene-314.18	snap_masked-Fvb6-2-processed-gene-314.18-mRNA-1	+	Fvb6-2:31451880-31454664	1	4	3
FaMYB728	snap_masked-Fvb6-3-processed-gene-40.12	snap_masked-Fvb6-3-processed-gene-40.12	snap_masked-Fvb6-3-processed-gene-40.12-mRNA-1	+	Fvb6-3:3999312-4000848	1	4	3
FaMYB732	snap_masked-Fvb7-1-processed-gene-240.25	snap_masked-Fvb7-1-processed-gene-240.25	snap_masked-Fvb7-1-processed-gene-240.25-mRNA-1	+	Fvb7-1:24058187-24066632	1	5	4
FaMYB735	snap_masked-Fvb7-3-processed-gene-13.44	snap_masked-Fvb7-3-processed-gene-13.44	snap_masked-Fvb7-3-processed-gene-13.44-mRNA-1	-	Fvb7-3:1333396-1334682	1	3	2
FaMYB736	snap_masked-Fvb7-3-processed-gene-59.18	snap_masked-Fvb7-3-processed-gene-59.18	snap_masked-Fvb7-3-processed-gene-59.18-mRNA-1	-	Fvb7-3:5941105-5942219	1	3	2
