# Supplementary material for: Genome-Wide Analysis of the R2R3-MYB Gene Family in Fragaria × ananassa and Its Function Identification During Anthocyanins Biosynthesis in Pink-Flowered Strawberry
Source: Front Plant Sci. 2021 Aug 30;12:702160. doi: 10.3389/fpls.2021.702160 (PMC8435842; doi:10.3389/fpls.2021.702160)
Supplement: Supplementary file 1 [file Data_Sheet_1.zip › Supplementary Material/Table S4 Numbers of known cis-elements related to plant growth and stress in the promoter regions of R2R3-FaMYB genes.xlsx]

## Sheet: Sheet1
Table S4 Numbers of known cis-elements related to plant growth and stress in the promoter regions of R2R3-FaMYB genes
	Gene ID	Motifs related to plant growth and development												Motifs related to stress response
		G-box	sp1	circadian	O2-site	HD-Zip 1	CAT-box	GT1-motif	MSA-like	GCN4_motif	AACA_motif	NON-box	ACE	CGTCA-motif	TGACG-motif	ABRE	TCA-element	TGA-element	ARE	GARE-motif	TC-rich repeats	MBS	LTR	AuxRR-core	P-box	SARE
		light responsive	light responsive	circadian control	zein metabolism regulation	Differentiation of the palisade mesophyll cells	meristem expression	light responsive element	cell cycle regulation	endosperm expression	endosperm-specific negative expression	meristem specific activation	light responsive	MeJA response	MeJA response	ABA response	heat stress/SA responsive	auxin-responsive	anaerobic induction	gibberellin-responsive	Defense and stress	Drought stress	low-temperature stress	auxin responsiveness	gibberellin-responsive element	SA responsiveness
FaMYB1	augustus_masked-Fvb1-1-processed-gene-172.8	√						√					√	√	√	√	√		√
FaMYB4	augustus_masked-Fvb1-1-processed-gene-184.5	√						√						√	√	√	√	√	√		√	√	√
FaMYB5	augustus_masked-Fvb1-1-processed-gene-191.1	√						√						√	√	√	√		√		√	√	√
FaMYB6	augustus_masked-Fvb1-2-processed-gene-107.9	√						√						√	√	√	√		√	√		√	√
FaMYB9	augustus_masked-Fvb1-3-processed-gene-259.0	√		√			√			√						√								√	√
FaMYB10	augustus_masked-Fvb1-3-processed-gene-264.3	√			√		√	√						√	√	√	√		√	√			√
FaMYB11	augustus_masked-Fvb1-3-processed-gene-31.11	√			√									√	√	√			√
FaMYB12	augustus_masked-Fvb1-3-processed-gene-96.11	√												√	√	√			√	√		√	√
FaMYB15	augustus_masked-Fvb1-4-processed-gene-86.2	√						√					√	√	√	√	√		√			√	√
FaMYB18	augustus_masked-Fvb2-1-processed-gene-229.0	√		√				√						√	√	√			√	√		√
FaMYB19	augustus_masked-Fvb2-1-processed-gene-24.5	√		√	√			√						√	√	√		√	√	√		√		√	√
FaMYB20	augustus_masked-Fvb2-2-processed-gene-3.19	√			√									√	√	√			√
FaMYB21	augustus_masked-Fvb2-2-processed-gene-74.11	√		√									√	√	√	√		√	√		√	√	√		√	√
FaMYB22	augustus_masked-Fvb2-3-processed-gene-197.3	√			√			√						√	√	√		√	√	√	√	√		√
FaMYB23	augustus_masked-Fvb2-3-processed-gene-4.1		√											√	√			√	√
FaMYB24	augustus_masked-Fvb2-3-processed-gene-55.18	√			√			√						√	√	√			√	√		√
FaMYB25	augustus_masked-Fvb2-3-processed-gene-60.15	√			√	√	√	√	√					√	√	√			√
FaMYB26	augustus_masked-Fvb2-4-processed-gene-232.2	√	√		√		√	√	√					√	√	√			√
FaMYB27	augustus_masked-Fvb2-4-processed-gene-237.4																		√			√			√
FaMYB28	augustus_masked-Fvb2-4-processed-gene-246.4	√						√					√	√	√	√		√	√	√	√		√	√
FaMYB29	augustus_masked-Fvb3-1-processed-gene-247.7	√		√	√					√						√	√	√	√
FaMYB31	augustus_masked-Fvb3-2-processed-gene-143.7							√										√	√		√	√	√		√
FaMYB33	augustus_masked-Fvb3-3-processed-gene-58.6	√		√						√				√	√	√	√	√	√						√
FaMYB36	augustus_masked-Fvb3-4-processed-gene-231.15	√			√			√											√				√
FaMYB40	augustus_masked-Fvb4-1-processed-gene-34.0							√					√	√	√	√			√				√
FaMYB41	augustus_masked-Fvb4-1-processed-gene-66.2				√		√	√		√				√	√		√				√	√	√
FaMYB43	augustus_masked-Fvb4-4-processed-gene-2.8	√	√							√				√	√	√	√	√		√	√	√
FaMYB52	augustus_masked-Fvb5-2-processed-gene-65.3						√	√						√	√			√	√			√	√		√
FaMYB54	augustus_masked-Fvb5-3-processed-gene-184.9	√	√			√	√	√		√				√	√	√			√	√
FaMYB55	augustus_masked-Fvb6-1-processed-gene-125.5	√	√		√		√									√			√		√	√			√
FaMYB58	augustus_masked-Fvb6-1-processed-gene-352.10	√			√		√				√			√	√	√			√
FaMYB68	augustus_masked-Fvb6-4-processed-gene-31.0	√			√		√				√			√	√	√			√
FaMYB70	augustus_masked-Fvb7-1-processed-gene-261.10				√									√	√		√		√	√	√
FaMYB71	augustus_masked-Fvb7-2-processed-gene-244.7	√		√	√			√						√	√	√	√		√		√	√		√
FaMYB72	augustus_masked-Fvb7-2-processed-gene-266.0	√	√		√									√	√	√	√		√		√	√
FaMYB73	augustus_masked-Fvb7-2-processed-gene-41.1	√								√			√	√	√	√			√		√		√
FaMYB76	augustus_masked-Fvb7-4-processed-gene-1.8	√	√				√	√					√			√			√	√		√	√
FaMYB77	augustus_masked-Fvb7-4-processed-gene-169.8						√	√						√	√	√	√		√			√
FaMYB78	augustus_masked-Fvb7-4-processed-gene-45.7	√		√				√						√	√	√	√	√	√		√	√		√
FaMYB79	maker-Fvb1-1-augustus-gene-151.33	√					√	√						√	√	√		√	√			√
FaMYB80	maker-Fvb1-1-augustus-gene-19.28						√							√	√		√		√	√
FaMYB82	maker-Fvb1-1-augustus-gene-238.48	√					√	√						√	√	√	√		√		√
FaMYB84	maker-Fvb1-1-augustus-gene-245.54	√												√				√	√		√		√
FaMYB86	maker-Fvb1-1-augustus-gene-262.30	√					√	√								√			√		√	√	√		√
FaMYB89	maker-Fvb1-1-augustus-gene-84.23							√						√	√		√		√						√
FaMYB95	maker-Fvb1-1-snap-gene-48.33	√					√									√	√		√	√
FaMYB99	maker-Fvb1-2-augustus-gene-119.45	√												√	√	√	√		√
FaMYB101	maker-Fvb1-2-augustus-gene-285.15	√					√								√	√	√	√	√	√	√
FaMYB102	maker-Fvb1-2-augustus-gene-41.66	√			√		√	√						√	√	√			√		√		√		√
FaMYB107	maker-Fvb1-2-snap-gene-12.71													√	√			√	√				√		√
FaMYB108	maker-Fvb1-2-snap-gene-138.34	√		√			√							√	√	√		√	√
FaMYB109	maker-Fvb1-2-snap-gene-157.15	√														√			√
FaMYB111	maker-Fvb1-2-snap-gene-192.29	√		√	√			√						√	√	√			√	√	√
FaMYB112	maker-Fvb1-2-snap-gene-24.98													√	√			√	√				√		√
FaMYB113	maker-Fvb1-2-snap-gene-242.28		√		√									√	√	√	√	√	√	√	√	√	√
FaMYB117	maker-Fvb1-3-augustus-gene-108.28	√					√						√	√	√	√	√		√						√
FaMYB118	maker-Fvb1-3-augustus-gene-14.45	√			√		√						√			√			√		√	√	√		√
FaMYB119	maker-Fvb1-3-augustus-gene-144.30	√												√	√	√			√				√
FaMYB121	maker-Fvb1-3-augustus-gene-201.16	√						√						√	√	√
FaMYB123	maker-Fvb1-3-augustus-gene-252.18	√														√			√		√	√		√	√
FaMYB126	maker-Fvb1-3-augustus-gene-40.48	√						√						√	√	√			√
FaMYB130	maker-Fvb1-3-snap-gene-131.47	√			√		√	√		√				√	√	√		√	√
FaMYB135	maker-Fvb1-4-augustus-gene-16.39	√					√	√								√			√		√	√	√		√
FaMYB136	maker-Fvb1-4-augustus-gene-172.29	√					√	√						√	√	√							√
FaMYB137	maker-Fvb1-4-augustus-gene-226.21	√					√	√						√	√	√	√		√	√	√	√	√		√
FaMYB140	maker-Fvb1-4-augustus-gene-36.50	√	√				√	√		√				√	√	√			√			√	√
FaMYB141	maker-Fvb1-4-augustus-gene-36.51	√					√	√								√	√		√		√	√			√
FaMYB143	maker-Fvb1-4-augustus-gene-95.52	√			√			√					√	√	√	√	√		√
FaMYB146	maker-Fvb1-4-snap-gene-199.39	√			√			√						√	√	√	√	√	√		√	√	√	√
FaMYB147	maker-Fvb1-4-snap-gene-28.59	√			√			√								√		√	√		√		√		√
FaMYB150	maker-Fvb2-1-augustus-gene-135.23	√								√						√			√		√				√
FaMYB151	maker-Fvb2-1-augustus-gene-140.37	√			√			√						√	√	√			√	√		√
FaMYB152	maker-Fvb2-1-augustus-gene-2.32	√				√	√	√								√		√	√	√		√	√
FaMYB153	maker-Fvb2-1-augustus-gene-205.27				√												√
FaMYB154	maker-Fvb2-1-augustus-gene-205.29	√		√				√		√				√	√	√	√				√			√	√
FaMYB155	maker-Fvb2-1-augustus-gene-205.35	√								√				√	√	√		√	√	√	√	√	√
FaMYB156	maker-Fvb2-1-augustus-gene-205.32	√			√											√		√	√						√
FaMYB157	maker-Fvb2-1-augustus-gene-240.37	√						√					√	√	√	√		√	√		√		√	√
FaMYB162	maker-Fvb2-1-snap-gene-205.43	√			√			√						√	√	√			√		√	√			√
FaMYB165	maker-Fvb2-1-snap-gene-213.33	√						√						√	√	√	√				√		√		√
FaMYB170	maker-Fvb2-2-augustus-gene-10.52	√			√							√		√	√				√			√	√		√
FaMYB173	maker-Fvb2-2-augustus-gene-16.46	√		√				√		√						√	√				√				√
FaMYB174	maker-Fvb2-2-augustus-gene-17.45	√								√				√	√	√		√	√		√	√
FaMYB175	maker-Fvb2-2-augustus-gene-17.54	√			√		√	√								√	√		√						√
FaMYB178	maker-Fvb2-2-augustus-gene-224.50	√				√	√	√								√		√	√	√		√	√
FaMYB179	maker-Fvb2-2-augustus-gene-69.34	√			√			√						√	√	√			√	√		√
FaMYB183	maker-Fvb2-3-augustus-gene-107.46			√									√	√	√	√			√	√		√
FaMYB184	maker-Fvb2-3-augustus-gene-113.47	√								√				√	√	√		√	√		√	√			√
FaMYB188	maker-Fvb2-3-augustus-gene-229.23	√			√			√		√				√	√	√			√			√
FaMYB190	maker-Fvb2-3-augustus-gene-3.27	√		√				√											√		√	√
FaMYB191	maker-Fvb2-3-augustus-gene-3.32	√														√
FaMYB193	maker-Fvb2-3-augustus-gene-4.39	√			√		√	√						√	√	√	√		√		√				√
FaMYB194	maker-Fvb2-3-augustus-gene-46.60	√						√				√	√			√			√				√	√
FaMYB195	maker-Fvb2-3-augustus-gene-67.41	√			√			√						√	√	√	√		√			√	√		√
FaMYB198	maker-Fvb2-3-snap-gene-3.34	√			√									√	√	√		√
FaMYB200	maker-Fvb2-4-augustus-gene-114.29	√					√	√					√	√	√	√			√			√		√
FaMYB201	maker-Fvb2-4-augustus-gene-157.54	√											√			√		√	√			√			√
FaMYB202	maker-Fvb2-4-augustus-gene-162.48	√						√						√	√	√			√	√		√
FaMYB204	maker-Fvb2-4-augustus-gene-220.40	√			√		√	√									√		√				√		√
FaMYB205	maker-Fvb2-4-augustus-gene-220.42	√							√					√		√		√	√		√	√
FaMYB207	maker-Fvb2-4-augustus-gene-220.50	√												√	√	√		√	√	√	√
FaMYB208	maker-Fvb2-4-augustus-gene-220.53	√		√	√		√			√				√	√	√	√						√	√	√
FaMYB210	maker-Fvb2-4-augustus-gene-226.61	√						√				√		√	√		√		√			√	√		√
FaMYB214	maker-Fvb2-4-augustus-gene-3.20	√				√										√			√	√		√	√
FaMYB220	maker-Fvb2-4-snap-gene-44.20			√	√		√	√											√			√
FaMYB221	maker-Fvb3-1-augustus-gene-115.37	√			√			√								√	√	√	√	√	√	√
FaMYB223	maker-Fvb3-1-augustus-gene-175.19																		√		√			√
FaMYB224	maker-Fvb3-1-augustus-gene-175.21		√										√				√		√		√
FaMYB225	maker-Fvb3-1-augustus-gene-177.18			√															√		√			√
FaMYB226	maker-Fvb3-1-augustus-gene-177.19		√										√				√		√		√		√
FaMYB227	maker-Fvb3-1-augustus-gene-241.26	√						√										√	√				√
FaMYB228	maker-Fvb3-1-augustus-gene-242.43	√		√		√	√										√		√		√				√
FaMYB229	maker-Fvb3-1-augustus-gene-300.33	√			√			√					√	√	√	√	√		√	√			√
FaMYB230	maker-Fvb3-1-augustus-gene-301.32	√			√		√	√								√					√	√			√
FaMYB231	maker-Fvb3-1-augustus-gene-319.21			√	√	√								√	√		√	√	√	√		√	√	√
FaMYB232	maker-Fvb3-1-augustus-gene-49.24	√	√		√			√						√	√	√		√			√	√		√
FaMYB233	maker-Fvb3-1-augustus-gene-5.55	√					√			√									√			√	√
FaMYB234	maker-Fvb3-1-augustus-gene-68.26
FaMYB235	maker-Fvb3-1-augustus-gene-94.27	√	√													√	√	√	√				√		√
FaMYB236	maker-Fvb3-1-snap-gene-25.55
FaMYB237	maker-Fvb3-2-augustus-gene-143.22	√												√	√	√	√	√	√		√			√
FaMYB238	maker-Fvb3-2-augustus-gene-16.42	√					√	√					√	√	√	√	√					√	√	√
FaMYB239	maker-Fvb3-2-augustus-gene-16.53	√						√								√					√	√			√
FaMYB240	maker-Fvb3-2-augustus-gene-194.29	√						√								√		√	√	√	√
FaMYB241	maker-Fvb3-2-augustus-gene-215.24	√	√		√		√	√								√	√		√				√		√
FaMYB242	maker-Fvb3-2-augustus-gene-245.22	√																	√
FaMYB244	maker-Fvb3-2-augustus-gene-265.32	√						√		√			√	√	√	√	√	√	√	√		√
FaMYB246	maker-Fvb3-2-augustus-gene-291.74	√							√					√	√	√	√		√	√		√
FaMYB248	maker-Fvb3-2-augustus-gene-308.46	√	√				√	√		√		√	√			√		√	√		√	√	√
FaMYB250	maker-Fvb3-2-augustus-gene-75.30	√		√	√	√	√									√	√				√
FaMYB251	maker-Fvb3-2-augustus-gene-76.34	√						√								√		√		√			√
FaMYB254	maker-Fvb3-2-snap-gene-71.38	√		√	√					√				√	√	√	√	√	√
FaMYB255	maker-Fvb3-3-augustus-gene-172.25	√						√								√			√
FaMYB256	maker-Fvb3-3-augustus-gene-195.36	√														√	√		√				√		√
FaMYB257	maker-Fvb3-3-augustus-gene-2.38				√		√	√					√								√	√
FaMYB258	maker-Fvb3-3-augustus-gene-227.19
FaMYB260	maker-Fvb3-3-augustus-gene-248.47	√	√		√		√	√					√	√	√	√				√	√	√		√	√
FaMYB261	maker-Fvb3-3-augustus-gene-272.43	√			√			√						√	√	√	√		√			√		√
FaMYB263	maker-Fvb3-3-augustus-gene-291.46	√					√			√		√	√			√			√		√	√	√	√
FaMYB264	maker-Fvb3-3-augustus-gene-3.48	√			√			√					√	√	√	√	√		√	√		√	√	√
FaMYB265	maker-Fvb3-3-augustus-gene-63.41	√		√		√	√							√	√	√	√								√
FaMYB266	maker-Fvb3-3-augustus-gene-63.43	√		√			√									√		√	√				√
FaMYB269	maker-Fvb3-3-snap-gene-250.44	√						√		√						√	√		√		√	√			√
FaMYB270	maker-Fvb3-4-augustus-gene-117.22	√					√	√								√		√	√	√	√	√	√
FaMYB272	maker-Fvb3-4-augustus-gene-225.48	√														√		√	√				√
FaMYB273	maker-Fvb3-4-augustus-gene-226.36	√		√		√	√									√	√		√						√
FaMYB275	maker-Fvb3-4-augustus-gene-274.37	√			√			√					√	√		√	√		√	√	√		√
FaMYB276	maker-Fvb3-4-augustus-gene-275.46	√			√		√	√					√	√	√	√			√		√	√			√
FaMYB277	maker-Fvb3-4-augustus-gene-35.59	√						√						√	√	√	√		√			√		√
FaMYB278	maker-Fvb3-4-augustus-gene-52.52	√	√				√	√					√	√	√	√			√			√		√
FaMYB279	maker-Fvb3-4-augustus-gene-7.32	√			√		√	√		√		√	√			√			√		√	√	√	√	√
FaMYB280	maker-Fvb3-4-augustus-gene-72.36
FaMYB281	maker-Fvb3-4-augustus-gene-99.12	√														√	√		√						√
FaMYB282	maker-Fvb3-4-snap-gene-166.59									√									√		√			√
FaMYB283	maker-Fvb3-4-snap-gene-166.60															√			√			√
FaMYB287	maker-Fvb4-1-augustus-gene-149.39	√				√	√									√			√		√		√		√
FaMYB289	maker-Fvb4-1-augustus-gene-171.57	√						√		√				√	√	√		√	√	√			√
FaMYB290	maker-Fvb4-1-augustus-gene-173.23	√						√						√	√	√			√			√
FaMYB291	maker-Fvb4-1-augustus-gene-179.26			√										√	√		√	√	√	√	√	√
FaMYB294	maker-Fvb4-1-snap-gene-104.42	√			√	√	√							√	√	√		√	√		√	√
FaMYB295	maker-Fvb4-1-snap-gene-16.46
FaMYB300	maker-Fvb4-2-augustus-gene-171.29		√		√		√	√		√				√	√		√		√			√
FaMYB302	maker-Fvb4-2-augustus-gene-219.27	√						√						√	√	√			√		√
FaMYB304	maker-Fvb4-2-augustus-gene-30.51	√								√						√			√
FaMYB305	maker-Fvb4-2-augustus-gene-31.50	√						√						√	√	√		√					√	√
FaMYB307	maker-Fvb4-2-augustus-gene-52.40	√				√	√							√	√	√			√				√
FaMYB310	maker-Fvb4-2-snap-gene-1.65	√	√							√				√	√	√	√			√	√	√
FaMYB311	maker-Fvb4-2-snap-gene-128.35	√				√										√			√		√	√	√
FaMYB315	maker-Fvb4-3-augustus-gene-122.20	√			√						√					√	√			√
FaMYB319	maker-Fvb4-3-augustus-gene-251.15	√			√		√	√		√				√	√	√	√			√		√
FaMYB320	maker-Fvb4-3-augustus-gene-285.40	√						√					√	√	√	√		√	√			√	√
FaMYB322	maker-Fvb4-3-augustus-gene-33.46	√						√						√	√	√		√	√				√	√
FaMYB323	maker-Fvb4-3-augustus-gene-33.47	√						√		√				√	√	√	√	√	√			√	√		√
FaMYB325	maker-Fvb4-3-augustus-gene-54.46					√	√	√									√					√	√		√
FaMYB327	maker-Fvb4-3-augustus-gene-81.47					√	√	√									√					√	√		√
FaMYB330	maker-Fvb4-3-snap-gene-172.25	√				√		√		√				√	√	√			√		√	√			√
FaMYB333	maker-Fvb4-3-snap-gene-304.49	√		√			√									√			√			√	√		√
FaMYB336	maker-Fvb4-4-augustus-gene-137.19	√				√		√						√	√				√		√	√
FaMYB339	maker-Fvb4-4-augustus-gene-26.27			√				√						√	√		√	√	√		√	√
FaMYB340	maker-Fvb4-4-augustus-gene-31.48	√						√		√				√	√	√	√	√	√			√
FaMYB341	maker-Fvb4-4-augustus-gene-33.53							√										√					√
FaMYB343	maker-Fvb4-4-augustus-gene-50.46	√				√	√									√			√				√
FaMYB345	maker-Fvb4-4-augustus-gene-89.27	√			√			√						√	√	√				√	√
FaMYB348	maker-Fvb4-4-snap-gene-209.15	√					√	√		√				√	√	√	√			√	√	√
FaMYB354	maker-Fvb5-1-augustus-gene-114.37	√			√				√					√	√	√	√		√		√	√
FaMYB355	maker-Fvb5-1-augustus-gene-120.18	√			√			√						√	√	√			√				√
FaMYB357	maker-Fvb5-1-augustus-gene-144.41		√		√			√						√	√	√			√
FaMYB359	maker-Fvb5-1-augustus-gene-154.26	√						√	√							√	√		√						√
FaMYB362	maker-Fvb5-1-augustus-gene-205.22							√															√
FaMYB364	maker-Fvb5-1-augustus-gene-24.36	√			√			√								√						√
FaMYB365	maker-Fvb5-1-augustus-gene-245.45									√				√	√			√			√	√	√
FaMYB366	maker-Fvb5-1-augustus-gene-3.52	√			√		√	√					√	√	√	√			√		√
FaMYB368	maker-Fvb5-1-augustus-gene-41.61	√		√		√		√								√		√	√		√	√		√
FaMYB369	maker-Fvb5-1-augustus-gene-61.66	√	√					√						√	√	√			√			√	√
FaMYB370	maker-Fvb5-1-augustus-gene-64.45	√					√	√						√	√	√		√	√		√	√
FaMYB371	maker-Fvb5-1-augustus-gene-76.62	√	√					√						√	√	√			√			√	√
FaMYB372	maker-Fvb5-1-augustus-gene-80.42	√					√	√						√	√	√		√	√		√	√
FaMYB373	maker-Fvb5-1-augustus-gene-91.54	√						√					√	√	√	√			√			√	√
FaMYB374	maker-Fvb5-1-augustus-gene-93.38	√			√			√						√	√	√	√		√	√			√	√
FaMYB380	maker-Fvb5-1-snap-gene-17.64						√	√		√				√	√				√			√	√		√
FaMYB382	maker-Fvb5-1-snap-gene-263.42	√						√						√	√	√			√
FaMYB385	maker-Fvb5-1-snap-gene-58.65						√												√			√	√		√
FaMYB386	maker-Fvb5-1-snap-gene-94.77	√						√		√						√		√	√			√	√
FaMYB387	maker-Fvb5-1-snap-gene-98.55						√	√						√	√			√				√	√		√
FaMYB389	maker-Fvb5-2-augustus-gene-104.30	√		√	√				√				√	√	√	√	√		√		√	√	√		√
FaMYB391	maker-Fvb5-2-augustus-gene-111.68	√			√			√					√			√			√		√
FaMYB394	maker-Fvb5-2-augustus-gene-135.39									√				√	√		√		√	√	√	√
FaMYB396	maker-Fvb5-2-augustus-gene-16.38	√		√												√	√			√	√		√
FaMYB397	maker-Fvb5-2-augustus-gene-2.42	√					√	√						√	√	√			√		√
FaMYB398	maker-Fvb5-2-augustus-gene-209.22									√			√	√	√		√		√	√	√	√	√
FaMYB401	maker-Fvb5-2-augustus-gene-36.34							√											√
FaMYB402	maker-Fvb5-2-augustus-gene-68.50							√					√								√
FaMYB403	maker-Fvb5-2-augustus-gene-71.36	√						√						√	√	√			√		√	√
FaMYB404	maker-Fvb5-2-augustus-gene-81.43							√						√	√							√	√
FaMYB405	maker-Fvb5-2-augustus-gene-83.26	√			√			√						√	√	√	√		√	√			√	√
FaMYB406	maker-Fvb5-2-augustus-gene-84.39	√						√		√				√	√	√		√	√				√
FaMYB407	maker-Fvb5-2-augustus-gene-89.27					√	√	√						√	√			√				√	√		√
FaMYB408	maker-Fvb5-2-augustus-gene-9.53	√			√									√	√	√	√	√			√	√		√
FaMYB412	maker-Fvb5-2-snap-gene-16.49	√					√	√		√				√	√	√	√		√			√	√
FaMYB413	maker-Fvb5-2-snap-gene-213.44	√					√							√	√	√		√	√	√	√	√	√
FaMYB420	maker-Fvb5-3-augustus-gene-169.41				√			√					√				√		√						√
FaMYB421	maker-Fvb5-3-augustus-gene-177.37	√		√	√				√					√	√	√	√				√	√	√
FaMYB423	maker-Fvb5-3-augustus-gene-183.26	√					√							√	√	√	√		√			√	√
FaMYB426	maker-Fvb5-3-augustus-gene-190.43			√				√						√	√			√	√			√	√		√
FaMYB427	maker-Fvb5-3-augustus-gene-195.39	√						√		√				√	√	√		√	√			√	√
FaMYB428	maker-Fvb5-3-augustus-gene-199.38	√						√					√	√	√				√			√	√
FaMYB429	maker-Fvb5-3-augustus-gene-199.39	√	√		√								√			√			√	√		√
FaMYB430	maker-Fvb5-3-augustus-gene-210.36	√						√					√	√	√	√		√	√		√
FaMYB431	maker-Fvb5-3-augustus-gene-213.48	√	√											√	√	√	√		√			√	√
FaMYB432	maker-Fvb5-3-augustus-gene-216.55	√					√											√	√	√		√	√		√
FaMYB434	maker-Fvb5-3-augustus-gene-242.43			√		√		√						√	√	√			√		√	√		√
FaMYB437	maker-Fvb5-3-augustus-gene-257.38	√					√	√		√				√	√	√			√			√	√		√
FaMYB438	maker-Fvb5-3-augustus-gene-257.39	√		√												√			√	√		√
FaMYB439	maker-Fvb5-3-augustus-gene-271.47	√					√	√					√	√	√	√			√		√
FaMYB441	maker-Fvb5-3-augustus-gene-64.27		√		√			√					√	√	√		√	√	√				√
FaMYB442	maker-Fvb5-3-augustus-gene-98.30			√				√						√	√			√	√		√		√
FaMYB447	maker-Fvb5-4-augustus-gene-15.48	√		√												√					√
FaMYB448	maker-Fvb5-4-augustus-gene-15.49						√	√		√			√	√	√				√			√	√		√
FaMYB449	maker-Fvb5-4-augustus-gene-162.30							√												√			√
FaMYB450	maker-Fvb5-4-augustus-gene-197.23	√					√			√			√	√	√	√	√		√		√	√	√
FaMYB452	maker-Fvb5-4-augustus-gene-3.44	√					√	√					√	√	√	√			√		√
FaMYB454	maker-Fvb5-4-augustus-gene-34.29	√		√				√						√	√	√		√	√		√	√		√
FaMYB455	maker-Fvb5-4-augustus-gene-60.43	√	√					√						√	√	√		√	√		√	√	√
FaMYB456	maker-Fvb5-4-augustus-gene-63.45	√						√						√	√			√	√			√
FaMYB457	maker-Fvb5-4-augustus-gene-65.39	√						√						√	√	√	√		√	√	√		√	√
FaMYB460	maker-Fvb5-4-augustus-gene-82.30	√			√				√					√	√	√	√		√		√	√
FaMYB463	maker-Fvb5-4-augustus-gene-90.34				√			√					√	√	√		√		√				√
FaMYB466	maker-Fvb5-4-snap-gene-128.14	√														√			√
FaMYB467	maker-Fvb5-4-snap-gene-163.45							√						√	√	√	√		√			√
FaMYB468	maker-Fvb5-4-snap-gene-199.39	√												√	√	√	√		√			√		√
FaMYB469	maker-Fvb5-4-snap-gene-250.39	√						√											√				√		√
FaMYB472	maker-Fvb6-1-augustus-gene-101.36							√		√				√	√				√			√			√
FaMYB473	maker-Fvb6-1-augustus-gene-119.39									√						√	√		√						√
FaMYB479	maker-Fvb6-1-augustus-gene-22.37	√						√								√			√	√		√
FaMYB480	maker-Fvb6-1-augustus-gene-250.30	√				√	√						√			√			√		√	√	√
FaMYB481	maker-Fvb6-1-augustus-gene-251.32				√									√	√		√		√
FaMYB483	maker-Fvb6-1-augustus-gene-277.42	√												√	√	√			√		√			√
FaMYB484	maker-Fvb6-1-augustus-gene-281.22				√									√	√				√
FaMYB485	maker-Fvb6-1-augustus-gene-291.27	√			√			√						√	√		√	√	√		√	√
FaMYB486	maker-Fvb6-1-augustus-gene-295.32				√			√						√		√	√					√
FaMYB487	maker-Fvb6-1-augustus-gene-31.53	√					√	√								√			√	√	√	√		√
FaMYB488	maker-Fvb6-1-augustus-gene-35.49	√			√			√						√	√				√	√			√
FaMYB491	maker-Fvb6-1-augustus-gene-362.45	√			√		√				√			√	√	√			√
FaMYB493	maker-Fvb6-1-augustus-gene-38.54	√						√						√	√	√		√	√						√
FaMYB494	maker-Fvb6-1-augustus-gene-57.55	√						√						√	√	√		√	√	√		√	√
FaMYB495	maker-Fvb6-1-augustus-gene-57.69	√					√							√	√	√	√		√		√		√	√	√
FaMYB496	maker-Fvb6-1-augustus-gene-57.70	√			√		√							√	√	√	√	√	√	√	√
FaMYB497	maker-Fvb6-1-augustus-gene-63.46	√			√	√		√						√	√	√		√			√		√
FaMYB499	maker-Fvb6-1-augustus-gene-88.53																		√				√
FaMYB500	maker-Fvb6-1-snap-gene-120.59	√					√	√							√	√		√	√				√
FaMYB501	maker-Fvb6-1-snap-gene-124.42						√			√				√	√				√				√
FaMYB506	maker-Fvb6-1-snap-gene-22.56							√						√	√				√		√	√		√
FaMYB507	maker-Fvb6-1-snap-gene-270.49	√	√	√	√			√	√					√	√	√	√	√	√		√		√
FaMYB508	maker-Fvb6-1-snap-gene-359.84	√			√			√		√				√	√	√		√	√			√
FaMYB509	maker-Fvb6-1-snap-gene-45.64									√									√						√
FaMYB510	maker-Fvb6-2-augustus-gene-11.26	√						√						√	√	√			√			√			√
FaMYB512	maker-Fvb6-2-augustus-gene-170.32	√	√		√			√	√					√	√	√	√		√	√					√
FaMYB514	maker-Fvb6-2-augustus-gene-201.48	√	√		√									√	√	√									√
FaMYB515	maker-Fvb6-2-augustus-gene-203.32	√	√		√			√					√			√	√		√		√		√
FaMYB517	maker-Fvb6-2-augustus-gene-226.29	√			√		√	√		√				√	√	√			√	√		√			√
FaMYB518	maker-Fvb6-2-augustus-gene-24.25	√	√		√			√	√					√	√	√	√						√
FaMYB519	maker-Fvb6-2-augustus-gene-24.28	√					√	√						√	√	√		√	√				√
FaMYB521	maker-Fvb6-2-augustus-gene-263.48	√			√		√				√			√	√	√	√		√
FaMYB522	maker-Fvb6-2-augustus-gene-266.40		√		√					√				√	√		√	√	√			√	√	√	√
FaMYB525	maker-Fvb6-2-augustus-gene-288.46				√			√						√	√		√		√		√	√		√
FaMYB527	maker-Fvb6-2-augustus-gene-296.64	√												√	√	√				√	√			√
FaMYB528	maker-Fvb6-2-augustus-gene-300.44	√		√			√	√								√				√	√	√
FaMYB529	maker-Fvb6-2-augustus-gene-304.49	√			√			√						√	√	√		√	√	√			√		√
FaMYB530	maker-Fvb6-2-augustus-gene-306.44													√	√		√		√						√
FaMYB531	maker-Fvb6-2-augustus-gene-326.42	√			√			√						√	√	√		√	√	√		√	√
FaMYB532	maker-Fvb6-2-augustus-gene-333.37	√			√			√				√		√	√	√		√	√			√	√
FaMYB536	maker-Fvb6-2-snap-gene-169.46	√				√							√			√			√		√	√	√
FaMYB539	maker-Fvb6-2-snap-gene-261.60	√														√			√		√
FaMYB541	maker-Fvb6-2-snap-gene-289.57	√			√											√		√	√	√	√				√
FaMYB544	maker-Fvb6-3-augustus-gene-102.29	√						√						√	√	√			√			√
FaMYB545	maker-Fvb6-3-augustus-gene-114.31	√		√	√			√						√	√	√	√	√	√		√		√		√
FaMYB550	maker-Fvb6-3-augustus-gene-19.31	√			√			√						√	√	√	√	√	√			√			√
FaMYB551	maker-Fvb6-3-augustus-gene-213.38	√			√			√		√				√	√	√		√			√
FaMYB554	maker-Fvb6-3-augustus-gene-25.42			√				√											√	√	√			√
FaMYB555	maker-Fvb6-3-augustus-gene-29.51	√		√	√			√						√	√	√		√	√	√		√	√
FaMYB556	maker-Fvb6-3-augustus-gene-303.38	√		√		√							√			√			√		√	√	√
FaMYB557	maker-Fvb6-3-augustus-gene-312.48	√		√		√							√			√			√		√	√	√
FaMYB558	maker-Fvb6-3-augustus-gene-32.53	√						√				√		√	√	√			√						√
FaMYB560	maker-Fvb6-3-augustus-gene-345.24	√	√		√			√		√				√	√	√		√	√		√	√	√		√
FaMYB562	maker-Fvb6-3-augustus-gene-368.29	√			√			√		√				√	√				√	√		√			√
FaMYB563	maker-Fvb6-3-augustus-gene-397.38	√			√						√					√		√	√
FaMYB564	maker-Fvb6-3-augustus-gene-421.42	√			√						√			√	√	√	√	√	√
FaMYB565	maker-Fvb6-3-augustus-gene-58.39	√			√	√		√						√	√	√		√			√		√
FaMYB566	maker-Fvb6-3-snap-gene-114.45	√						√						√	√	√		√	√		√
FaMYB568	maker-Fvb6-3-snap-gene-18.77							√													√			√
FaMYB570	maker-Fvb6-3-snap-gene-314.25				√									√	√	√	√		√
FaMYB571	maker-Fvb6-3-snap-gene-342.66	√												√	√			√					√
FaMYB573	maker-Fvb6-3-snap-gene-394.78				√									√	√		√	√	√				√	√
FaMYB574	maker-Fvb6-3-snap-gene-398.56	√						√						√	√	√			√			√
FaMYB575	maker-Fvb6-3-snap-gene-420.50	√						√						√	√	√			√			√
FaMYB576	maker-Fvb6-3-snap-gene-424.65				√									√	√		√		√			√	√	√
FaMYB578	maker-Fvb6-4-augustus-gene-0.45	√		√				√						√	√	√		√	√		√		√	√
FaMYB581	maker-Fvb6-4-augustus-gene-194.16	√				√	√	√		√				√	√	√	√		√			√	√
FaMYB583	maker-Fvb6-4-augustus-gene-22.30	√			√		√	√						√	√	√	√	√	√		√	√	√
FaMYB586	maker-Fvb6-4-augustus-gene-271.31							√						√	√	√	√		√	√			√
FaMYB587	maker-Fvb6-4-augustus-gene-271.36				√														√	√
FaMYB588	maker-Fvb6-4-augustus-gene-273.34	√	√		√		√	√								√			√		√	√			√
FaMYB589	maker-Fvb6-4-augustus-gene-28.64		√				√						√	√	√			√		√	√		√
FaMYB590	maker-Fvb6-4-augustus-gene-311.37	√			√	√		√						√	√	√	√	√					√
FaMYB591	maker-Fvb6-4-augustus-gene-319.35	√					√	√		√				√	√	√		√	√	√	√
FaMYB592	maker-Fvb6-4-augustus-gene-319.36	√												√	√	√				√	√		√	√	√
FaMYB593	maker-Fvb6-4-augustus-gene-330.51	√					√	√		√				√	√				√						√
FaMYB594	maker-Fvb6-4-augustus-gene-336.48	√						√						√	√	√	√	√	√						√
FaMYB595	maker-Fvb6-4-augustus-gene-337.23	√			√			√								√				√		√	√
FaMYB596	maker-Fvb6-4-augustus-gene-6.44	√			√									√	√	√	√	√	√				√		√
FaMYB597	maker-Fvb6-4-augustus-gene-61.25	√			√			√		√				√	√	√	√		√	√	√	√		√	√
FaMYB599	maker-Fvb6-4-augustus-gene-83.34	√			√														√		√
FaMYB600	maker-Fvb6-4-augustus-gene-87.37	√		√										√	√	√	√		√					√
FaMYB602	maker-Fvb6-4-snap-gene-118.41	√					√						√			√			√		√	√	√
FaMYB608	maker-Fvb6-4-snap-gene-32.74	√					√	√								√			√		√	√
FaMYB609	maker-Fvb6-4-snap-gene-7.32							√						√	√						√	√		√
FaMYB610	maker-Fvb6-4-snap-gene-80.54				√			√									√		√			√
FaMYB613	maker-Fvb7-1-augustus-gene-169.40	√		√										√	√	√		√	√
FaMYB615	maker-Fvb7-1-augustus-gene-204.36	√	√		√			√						√	√	√	√	√	√	√		√				√
FaMYB616	maker-Fvb7-1-augustus-gene-223.29	√	√		√			√						√	√	√	√	√	√	√		√				√
FaMYB617	maker-Fvb7-1-augustus-gene-256.49	√		√			√		√					√	√	√			√		√	√	√
FaMYB619	maker-Fvb7-1-augustus-gene-278.63	√	√		√			√						√	√	√	√		√		√	√	√
FaMYB620	maker-Fvb7-1-augustus-gene-285.46	√			√		√									√		√	√	√	√		√
FaMYB622	maker-Fvb7-1-augustus-gene-39.30	√
FaMYB623	maker-Fvb7-1-augustus-gene-5.21
FaMYB624	maker-Fvb7-1-augustus-gene-61.24														√	√			√
FaMYB626	maker-Fvb7-1-snap-gene-120.69							√											√	√		√	√
FaMYB634	maker-Fvb7-2-augustus-gene-176.52
FaMYB635	maker-Fvb7-2-augustus-gene-178.48	√						√		√				√	√	√		√	√		√		√
FaMYB638	maker-Fvb7-2-augustus-gene-234.55	√					√	√						√	√	√			√	√		√	√
FaMYB639	maker-Fvb7-2-augustus-gene-237.50	√					√	√						√	√	√			√	√	√		√
FaMYB640	maker-Fvb7-2-augustus-gene-239.43													√	√
FaMYB643	maker-Fvb7-2-augustus-gene-274.59				√														√		√			√
FaMYB646	maker-Fvb7-2-augustus-gene-303.58
FaMYB647	maker-Fvb7-2-augustus-gene-311.58																							√
FaMYB650	maker-Fvb7-2-augustus-gene-57.32	√					√	√						√	√	√		√	√		√	√
FaMYB652	maker-Fvb7-2-augustus-gene-9.35				√	√		√						√	√	√		√	√				√		√
FaMYB653	maker-Fvb7-2-snap-gene-112.50				√		√							√	√			√	√			√
FaMYB656	maker-Fvb7-2-snap-gene-132.73		√		√			√						√	√	√	√	√	√	√	√	√				√
FaMYB659	maker-Fvb7-2-snap-gene-198.55		√		√			√						√	√	√	√	√	√	√	√	√				√
FaMYB661	maker-Fvb7-2-snap-gene-43.44				√					√			√	√	√	√			√		√		√
FaMYB663	maker-Fvb7-3-augustus-gene-100.31		√		√			√								√	√	√	√	√		√				√
FaMYB666	maker-Fvb7-3-augustus-gene-120.62	√					√	√		√				√	√	√			√				√
FaMYB668	maker-Fvb7-3-augustus-gene-180.45
FaMYB669	maker-Fvb7-3-augustus-gene-199.39
FaMYB670	maker-Fvb7-3-augustus-gene-240.25				√											√					√
FaMYB673	maker-Fvb7-3-augustus-gene-32.69						√
FaMYB674	maker-Fvb7-3-augustus-gene-4.77																	√	√
FaMYB675	maker-Fvb7-3-augustus-gene-41.47	√	√		√									√	√	√	√		√		√	√			√
FaMYB679	maker-Fvb7-3-augustus-gene-66.59	√		√			√	√						√	√	√			√		√	√	√
FaMYB680	maker-Fvb7-3-augustus-gene-83.44	√			√			√		√				√	√	√	√	√	√						√
FaMYB681	maker-Fvb7-3-snap-gene-122.49	√												√	√		√	√	√			√
FaMYB684	maker-Fvb7-4-augustus-gene-147.29	√					√	√						√	√	√			√	√		√	√
FaMYB685	maker-Fvb7-4-augustus-gene-186.34	√					√	√								√	√		√						√
FaMYB687	maker-Fvb7-4-augustus-gene-216.47	√			√			√						√	√	√			√			√	√		√
FaMYB689	maker-Fvb7-4-augustus-gene-23.62		√	√	√		√											√	√
FaMYB691	maker-Fvb7-4-augustus-gene-32.57
FaMYB694	maker-Fvb7-4-augustus-gene-51.25
FaMYB695	maker-Fvb7-4-augustus-gene-79.33	√	√				√							√	√	√			√			√
FaMYB696	maker-Fvb7-4-augustus-gene-95.37	√	√		√			√								√	√	√	√	√	√					√
FaMYB703	snap_masked-Fvb1-4-processed-gene-193.12	√			√		√			√				√	√	√		√		√
FaMYB706	snap_masked-Fvb2-3-processed-gene-239.47							√									√	√	√		√	√	√
FaMYB707	snap_masked-Fvb2-3-processed-gene-4.17	√												√	√	√		√	√	√	√	√
FaMYB709	snap_masked-Fvb2-4-processed-gene-29.20	√			√			√	√					√	√	√		√	√	√		√		√
FaMYB715	snap_masked-Fvb4-2-processed-gene-30.24	√			√											√	√		√			√	√		√
FaMYB722	snap_masked-Fvb5-3-processed-gene-196.28	√												√	√	√		√	√				√	√
FaMYB724	snap_masked-Fvb5-4-processed-gene-70.21			√			√	√						√	√			√	√			√	√		√
FaMYB725	snap_masked-Fvb6-1-processed-gene-288.20							√									√					√
FaMYB727	snap_masked-Fvb6-2-processed-gene-314.18						√			√							√		√			√			√
FaMYB728	snap_masked-Fvb6-3-processed-gene-40.12	√					√			√				√	√				√			√			√
FaMYB732	snap_masked-Fvb7-1-processed-gene-240.25	√	√		√		√	√		√			√			√			√			√			√
FaMYB735	snap_masked-Fvb7-3-processed-gene-13.44	√						√						√	√	√						√	√		√
FaMYB736	snap_masked-Fvb7-3-processed-gene-59.18	√			√	√		√						√	√	√	√		√		√	√	√	√
