# Supplementary material for: Genome-Wide Analysis of the R2R3-MYB Gene Family in Fragaria × ananassa and Its Function Identification During Anthocyanins Biosynthesis in Pink-Flowered Strawberry
Source: Front Plant Sci. 2021 Aug 30;12:702160. doi: 10.3389/fpls.2021.702160 (PMC8435842; doi:10.3389/fpls.2021.702160)
Supplement: Supplementary file 1 [file Data_Sheet_1.zip › Supplementary Material/Table S5 The collinear genes of R2R3-FaMYB genes identified in F. ananassa.xlsx]

## Sheet: sample
Table S5 The collinear genes of R2R3-FaMYB genes identified in F. × ananassa
## Alignment 0: score=396.0 e_value=5.1e-14 N=8 Fvb1-1&Fvb1-3 minus
0- 0:	FaMYB80	FaMYB10	2e-52
0- 1:	FaMYB89	FaMYB121	0
0- 2:	FaMYB79	FaMYB130	0
0- 3:	FaMYB1	FaMYB117	0
0- 4:	FaMYB4	FaMYB12	0
0- 5:	FaMYB82	FaMYB126	0
0- 6:	FaMYB84	FaMYB11	0
0- 7:	FaMYB86	FaMYB118	0
## Alignment 1: score=345.0 e_value=1.1e-11 N=7 Fvb1-1&Fvb1-4 minus
1- 0:	FaMYB80	FaMYB137	5e-143
1- 1:	FaMYB89	FaMYB136	0
1- 2:	FaMYB1	FaMYB143	0
1- 3:	FaMYB4	FaMYB15	0
1- 4:	FaMYB82	FaMYB141	0
1- 5:	FaMYB84	FaMYB147	0
1- 6:	FaMYB86	FaMYB135	0
## Alignment 2: score=295.0 e_value=3.1e-09 N=6 Fvb1-2&Fvb1-3 plus
2- 0:	FaMYB102	FaMYB118	0
2- 1:	FaMYB6	FaMYB12	0
2- 2:	FaMYB99	FaMYB117	0
2- 3:	FaMYB108	FaMYB130	0
2- 4:	FaMYB109	FaMYB119	1e-175
2- 5:	FaMYB101	FaMYB10	0
## Alignment 3: score=395.0 e_value=1.2e-14 N=8 Fvb1-3&Fvb1-4 plus
3- 0:	FaMYB118	FaMYB135	0
3- 1:	FaMYB11	FaMYB147	0
3- 2:	FaMYB126	FaMYB141	0
3- 3:	FaMYB12	FaMYB15	0
3- 4:	FaMYB117	FaMYB143	0
3- 5:	FaMYB121	FaMYB136	0
3- 6:	FaMYB9	FaMYB703	0
3- 7:	FaMYB10	FaMYB137	4e-175
## Alignment 4: score=347.0 e_value=1.2e-19 N=7 Fvb2-1&Fvb2-2 minus
4- 0:	FaMYB152	FaMYB178	0
4- 1:	FaMYB150	FaMYB21	0
4- 2:	FaMYB151	FaMYB179	0
4- 3:	FaMYB153	FaMYB175	4e-106
4- 4:	FaMYB155	FaMYB174	3e-158
4- 5:	FaMYB154	FaMYB173	0
4- 6:	FaMYB165	FaMYB170	0
## Alignment 5: score=445.0 e_value=1e-31 N=9 Fvb2-1&Fvb2-3 minus
5- 0:	FaMYB152	FaMYB188	0
5- 1:	FaMYB19	FaMYB22	0
5- 2:	FaMYB150	FaMYB184	0
5- 3:	FaMYB151	FaMYB183	0
5- 4:	FaMYB153	FaMYB193	3e-108
5- 5:	FaMYB155	FaMYB23	1e-60
5- 6:	FaMYB162	FaMYB190	2e-167
5- 7:	FaMYB156	FaMYB198	0
5- 8:	FaMYB154	FaMYB191	0
## Alignment 6: score=546.0 e_value=9.3e-35 N=11 Fvb2-1&Fvb2-4 plus
6- 0:	FaMYB152	FaMYB214	0
6- 1:	FaMYB19	FaMYB709	0
6- 2:	FaMYB150	FaMYB201	0
6- 3:	FaMYB151	FaMYB202	0
6- 4:	FaMYB153	FaMYB204	2e-107
6- 5:	FaMYB155	FaMYB207	1e-160
6- 6:	FaMYB156	FaMYB208	0
6- 7:	FaMYB154	FaMYB205	0
6- 8:	FaMYB165	FaMYB210	0
6- 9:	FaMYB18	FaMYB26	2e-58
6- 10:	FaMYB157	FaMYB28	0
## Alignment 7: score=292.0 e_value=7.8e-17 N=6 Fvb2-2&Fvb2-3 plus
7- 0:	FaMYB173	FaMYB191	0
7- 1:	FaMYB174	FaMYB707	8e-165
7- 2:	FaMYB175	FaMYB193	8e-165
7- 3:	FaMYB179	FaMYB183	0
7- 4:	FaMYB21	FaMYB184	0
7- 5:	FaMYB178	FaMYB188	0
## Alignment 8: score=396.0 e_value=2e-23 N=8 Fvb2-2&Fvb2-4 minus
8- 0:	FaMYB20	FaMYB26	0
8- 1:	FaMYB170	FaMYB210	0
8- 2:	FaMYB173	FaMYB205	0
8- 3:	FaMYB174	FaMYB207	0
8- 4:	FaMYB175	FaMYB204	7e-165
8- 5:	FaMYB179	FaMYB202	0
8- 6:	FaMYB21	FaMYB201	0
8- 7:	FaMYB178	FaMYB214	0
## Alignment 9: score=392.0 e_value=1.2e-25 N=8 Fvb2-3&Fvb2-4 minus
9- 0:	FaMYB191	FaMYB205	0
9- 1:	FaMYB198	FaMYB208	0
9- 2:	FaMYB23	FaMYB207	2e-66
9- 3:	FaMYB193	FaMYB204	2e-165
9- 4:	FaMYB183	FaMYB202	0
9- 5:	FaMYB184	FaMYB201	0
9- 6:	FaMYB22	FaMYB709	0
9- 7:	FaMYB188	FaMYB214	0
## Alignment 10: score=597.0 e_value=2.7e-31 N=12 Fvb3-1&Fvb3-2 minus
10- 0:	FaMYB233	FaMYB248	0
10- 1:	FaMYB236	FaMYB246	2e-84
10- 2:	FaMYB232	FaMYB244	0
10- 3:	FaMYB234	FaMYB242	0
10- 4:	FaMYB235	FaMYB241	0
10- 5:	FaMYB221	FaMYB240	0
10- 6:	FaMYB223	FaMYB31	1e-163
10- 7:	FaMYB224	FaMYB237	0
10- 8:	FaMYB227	FaMYB251	0
10- 9:	FaMYB228	FaMYB250	0
10- 10:	FaMYB29	FaMYB254	0
10- 11:	FaMYB229	FaMYB238	0
## Alignment 11: score=545.0 e_value=3.1e-28 N=11 Fvb3-1&Fvb3-3 minus
11- 0:	FaMYB233	FaMYB263	0
11- 1:	FaMYB236	FaMYB261	2e-84
11- 2:	FaMYB232	FaMYB260	0
11- 3:	FaMYB234	FaMYB258	0
11- 4:	FaMYB235	FaMYB256	0
11- 5:	FaMYB221	FaMYB255	0
11- 6:	FaMYB227	FaMYB266	0
11- 7:	FaMYB228	FaMYB265	0
11- 8:	FaMYB29	FaMYB33	0
11- 9:	FaMYB229	FaMYB264	0
11- 10:	FaMYB230	FaMYB257	0
## Alignment 12: score=546.0 e_value=1.2e-26 N=11 Fvb3-1&Fvb3-4 plus
12- 0:	FaMYB233	FaMYB279	0
12- 1:	FaMYB236	FaMYB277	2e-84
12- 2:	FaMYB232	FaMYB278	0
12- 3:	FaMYB234	FaMYB280	0
12- 4:	FaMYB235	FaMYB281	0
12- 5:	FaMYB221	FaMYB270	0
12- 6:	FaMYB223	FaMYB282	0
12- 7:	FaMYB227	FaMYB272	0
12- 8:	FaMYB228	FaMYB273	0
12- 9:	FaMYB229	FaMYB275	0
12- 10:	FaMYB230	FaMYB276	4e-91
## Alignment 13: score=496.0 e_value=9e-23 N=10 Fvb3-2&Fvb3-3 plus
13- 0:	FaMYB239	FaMYB257	0
13- 1:	FaMYB254	FaMYB33	0
13- 2:	FaMYB250	FaMYB265	0
13- 3:	FaMYB251	FaMYB266	0
13- 4:	FaMYB240	FaMYB255	0
13- 5:	FaMYB241	FaMYB256	0
13- 6:	FaMYB242	FaMYB258	0
13- 7:	FaMYB244	FaMYB260	0
13- 8:	FaMYB246	FaMYB261	0
13- 9:	FaMYB248	FaMYB263	0
## Alignment 14: score=496.0 e_value=2.5e-20 N=10 Fvb3-2&Fvb3-4 minus
14- 0:	FaMYB238	FaMYB275	0
14- 1:	FaMYB254	FaMYB273	1e-78
14- 2:	FaMYB251	FaMYB272	0
14- 3:	FaMYB237	FaMYB282	3e-145
14- 4:	FaMYB240	FaMYB270	0
14- 5:	FaMYB241	FaMYB281	0
14- 6:	FaMYB242	FaMYB280	0
14- 7:	FaMYB244	FaMYB278	0
14- 8:	FaMYB246	FaMYB277	0
14- 9:	FaMYB248	FaMYB279	0
## Alignment 15: score=495.0 e_value=1.8e-23 N=10 Fvb3-3&Fvb3-4 minus
15- 0:	FaMYB257	FaMYB276	3e-89
15- 1:	FaMYB264	FaMYB275	0
15- 2:	FaMYB33	FaMYB273	1e-78
15- 3:	FaMYB266	FaMYB272	0
15- 4:	FaMYB255	FaMYB270	0
15- 5:	FaMYB256	FaMYB281	0
15- 6:	FaMYB258	FaMYB280	0
15- 7:	FaMYB260	FaMYB278	0
15- 8:	FaMYB261	FaMYB277	0
15- 9:	FaMYB263	FaMYB279	0
## Alignment 16: score=300.0 e_value=8.5e-10 N=6 Fvb4-1&Fvb4-2 minus
16- 0:	FaMYB40	FaMYB302	0
16- 1:	FaMYB41	FaMYB300	0
16- 2:	FaMYB294	FaMYB311	0
16- 3:	FaMYB287	FaMYB307	0
16- 4:	FaMYB289	FaMYB305	0
16- 5:	FaMYB290	FaMYB304	0
## Alignment 17: score=348.0 e_value=1.3e-12 N=7 Fvb4-1&Fvb4-3 minus
17- 0:	FaMYB295	FaMYB333	0
17- 1:	FaMYB40	FaMYB320	0
17- 2:	FaMYB41	FaMYB319	0
17- 3:	FaMYB294	FaMYB330	0
17- 4:	FaMYB287	FaMYB325	0
17- 5:	FaMYB289	FaMYB322	0
17- 6:	FaMYB290	FaMYB323	0
## Alignment 18: score=299.0 e_value=1.4e-10 N=6 Fvb4-1&Fvb4-4 minus
18- 0:	FaMYB41	FaMYB348	0
18- 1:	FaMYB294	FaMYB336	0
18- 2:	FaMYB287	FaMYB343	0
18- 3:	FaMYB289	FaMYB341	0
18- 4:	FaMYB290	FaMYB340	0
18- 5:	FaMYB291	FaMYB339	4e-155
## Alignment 19: score=298.0 e_value=2.6e-10 N=6 Fvb4-2&Fvb4-4 plus
19- 0:	FaMYB310	FaMYB43	0
19- 1:	FaMYB304	FaMYB340	0
19- 2:	FaMYB305	FaMYB341	0
19- 3:	FaMYB307	FaMYB343	0
19- 4:	FaMYB311	FaMYB336	0
19- 5:	FaMYB300	FaMYB348	0
## Alignment 20: score=299.0 e_value=3.6e-10 N=6 Fvb4-3&Fvb4-4 plus
20- 0:	FaMYB323	FaMYB340	0
20- 1:	FaMYB322	FaMYB341	0
20- 2:	FaMYB325	FaMYB343	0
20- 3:	FaMYB315	FaMYB345	0
20- 4:	FaMYB330	FaMYB336	0
20- 5:	FaMYB319	FaMYB348	0
## Alignment 21: score=692.0 e_value=2.9e-38 N=14 Fvb5-1&Fvb5-2 plus
21- 0:	FaMYB366	FaMYB397	0
21- 1:	FaMYB380	FaMYB412	2e-149
21- 2:	FaMYB368	FaMYB401	0
21- 3:	FaMYB385	FaMYB52	2e-165
21- 4:	FaMYB369	FaMYB402	0
21- 5:	FaMYB370	FaMYB403	0
21- 6:	FaMYB373	FaMYB404	0
21- 7:	FaMYB374	FaMYB405	0
21- 8:	FaMYB386	FaMYB406	0
21- 9:	FaMYB387	FaMYB407	0
21- 10:	FaMYB354	FaMYB389	0
21- 11:	FaMYB355	FaMYB391	2e-162
21- 12:	FaMYB365	FaMYB398	0
21- 13:	FaMYB382	FaMYB413	5e-120
## Alignment 22: score=692.0 e_value=9.7e-37 N=14 Fvb5-1&Fvb5-3 minus
22- 0:	FaMYB366	FaMYB439	0
22- 1:	FaMYB380	FaMYB437	0
22- 2:	FaMYB368	FaMYB434	0
22- 3:	FaMYB385	FaMYB432	6e-165
22- 4:	FaMYB369	FaMYB431	0
22- 5:	FaMYB370	FaMYB430	0
22- 6:	FaMYB373	FaMYB428	0
22- 7:	FaMYB374	FaMYB722	0
22- 8:	FaMYB386	FaMYB427	3e-156
22- 9:	FaMYB387	FaMYB426	0
22- 10:	FaMYB354	FaMYB421	0
22- 11:	FaMYB355	FaMYB420	4e-163
22- 12:	FaMYB362	FaMYB442	0
22- 13:	FaMYB365	FaMYB441	0
## Alignment 23: score=591.0 e_value=1.1e-26 N=12 Fvb5-1&Fvb5-4 plus
23- 0:	FaMYB366	FaMYB452	0
23- 1:	FaMYB380	FaMYB448	0
23- 2:	FaMYB368	FaMYB454	0
23- 3:	FaMYB369	FaMYB455	0
23- 4:	FaMYB370	FaMYB456	0
23- 5:	FaMYB374	FaMYB457	0
23- 6:	FaMYB387	FaMYB724	1e-145
23- 7:	FaMYB354	FaMYB460	0
23- 8:	FaMYB355	FaMYB463	3e-151
23- 9:	FaMYB359	FaMYB466	0
23- 10:	FaMYB362	FaMYB449	0
23- 11:	FaMYB365	FaMYB450	0
## Alignment 24: score=644.0 e_value=3.9e-34 N=13 Fvb5-2&Fvb5-3 minus
24- 0:	FaMYB397	FaMYB439	0
24- 1:	FaMYB396	FaMYB437	1e-89
24- 2:	FaMYB401	FaMYB434	0
24- 3:	FaMYB52	FaMYB432	4e-168
24- 4:	FaMYB402	FaMYB431	0
24- 5:	FaMYB403	FaMYB430	0
24- 6:	FaMYB404	FaMYB428	0
24- 7:	FaMYB405	FaMYB722	0
24- 8:	FaMYB406	FaMYB427	3e-167
24- 9:	FaMYB407	FaMYB426	0
24- 10:	FaMYB389	FaMYB421	0
24- 11:	FaMYB391	FaMYB420	4e-163
24- 12:	FaMYB398	FaMYB441	0
## Alignment 25: score=543.0 e_value=7e-29 N=11 Fvb5-2&Fvb5-4 plus
25- 0:	FaMYB397	FaMYB452	0
25- 1:	FaMYB396	FaMYB447	0
25- 2:	FaMYB412	FaMYB448	1e-162
25- 3:	FaMYB401	FaMYB454	0
25- 4:	FaMYB402	FaMYB455	0
25- 5:	FaMYB403	FaMYB456	0
25- 6:	FaMYB405	FaMYB457	0
25- 7:	FaMYB407	FaMYB724	2e-149
25- 8:	FaMYB389	FaMYB460	0
25- 9:	FaMYB391	FaMYB463	2e-152
25- 10:	FaMYB398	FaMYB450	0
## Alignment 26: score=540.0 e_value=2.9e-24 N=11 Fvb5-3&Fvb5-4 minus
26- 0:	FaMYB441	FaMYB450	0
26- 1:	FaMYB442	FaMYB449	0
26- 2:	FaMYB420	FaMYB463	2e-154
26- 3:	FaMYB421	FaMYB460	0
26- 4:	FaMYB426	FaMYB724	2e-151
26- 5:	FaMYB722	FaMYB457	0
26- 6:	FaMYB430	FaMYB456	0
26- 7:	FaMYB431	FaMYB455	0
26- 8:	FaMYB434	FaMYB454	0
26- 9:	FaMYB437	FaMYB447	4e-88
26- 10:	FaMYB439	FaMYB452	0
## Alignment 27: score=397.0 e_value=2.4e-14 N=8 Fvb6-1&Fvb6-2 plus
27- 0:	FaMYB506	FaMYB525	0
27- 1:	FaMYB479	FaMYB541	7e-154
27- 2:	FaMYB487	FaMYB528	0
27- 3:	FaMYB488	FaMYB529	0
27- 4:	FaMYB493	FaMYB530	0
27- 5:	FaMYB509	FaMYB727	0
27- 6:	FaMYB494	FaMYB531	0
27- 7:	FaMYB497	FaMYB532	0
## Alignment 28: score=393.0 e_value=1.7e-18 N=8 Fvb6-1&Fvb6-2 plus
28- 0:	FaMYB472	FaMYB510	0
28- 1:	FaMYB500	FaMYB519	0
28- 2:	FaMYB480	FaMYB536	2e-159
28- 3:	FaMYB481	FaMYB512	0
28- 4:	FaMYB483	FaMYB514	0
28- 5:	FaMYB484	FaMYB515	0
28- 6:	FaMYB58	FaMYB521	0
28- 7:	FaMYB508	FaMYB522	2e-171
## Alignment 29: score=688.0 e_value=3.9e-40 N=14 Fvb6-1&Fvb6-3 plus
29- 0:	FaMYB506	FaMYB568	0
29- 1:	FaMYB479	FaMYB550	8e-155
29- 2:	FaMYB487	FaMYB554	0
29- 3:	FaMYB488	FaMYB555	0
29- 4:	FaMYB493	FaMYB558	0
29- 5:	FaMYB509	FaMYB728	0
29- 6:	FaMYB497	FaMYB565	0
29- 7:	FaMYB472	FaMYB544	0
29- 8:	FaMYB500	FaMYB566	0
29- 9:	FaMYB480	FaMYB556	8e-173
29- 10:	FaMYB481	FaMYB570	0
29- 11:	FaMYB483	FaMYB571	0
29- 12:	FaMYB484	FaMYB560	0
29- 13:	FaMYB58	FaMYB563	0
## Alignment 30: score=588.0 e_value=1.9e-31 N=12 Fvb6-1&Fvb6-4 minus
30- 0:	FaMYB488	FaMYB595	0
30- 1:	FaMYB493	FaMYB594	0
30- 2:	FaMYB509	FaMYB593	0
30- 3:	FaMYB495	FaMYB591	3e-59
30- 4:	FaMYB497	FaMYB590	0
30- 5:	FaMYB55	FaMYB588	0
30- 6:	FaMYB481	FaMYB581	0
30- 7:	FaMYB483	FaMYB600	0
30- 8:	FaMYB484	FaMYB599	0
30- 9:	FaMYB725	FaMYB610	0
30- 10:	FaMYB58	FaMYB68	0
30- 11:	FaMYB508	FaMYB589	2e-163
## Alignment 31: score=447.0 e_value=5.4e-24 N=9 Fvb6-2&Fvb6-3 plus
31- 0:	FaMYB510	FaMYB544	0
31- 1:	FaMYB518	FaMYB545	9e-172
31- 2:	FaMYB519	FaMYB566	0
31- 3:	FaMYB536	FaMYB556	5e-160
31- 4:	FaMYB512	FaMYB570	0
31- 5:	FaMYB514	FaMYB571	0
31- 6:	FaMYB515	FaMYB560	0
31- 7:	FaMYB517	FaMYB562	0
31- 8:	FaMYB521	FaMYB563	0
## Alignment 32: score=348.0 e_value=3.9e-12 N=7 Fvb6-2&Fvb6-3 plus
32- 0:	FaMYB525	FaMYB568	0
32- 1:	FaMYB541	FaMYB550	7e-153
32- 2:	FaMYB528	FaMYB554	0
32- 3:	FaMYB529	FaMYB555	0
32- 4:	FaMYB530	FaMYB558	0
32- 5:	FaMYB727	FaMYB728	0
32- 6:	FaMYB532	FaMYB565	0
## Alignment 33: score=493.0 e_value=3.3e-25 N=10 Fvb6-2&Fvb6-4 minus
33- 0:	FaMYB510	FaMYB587	2e-156
33- 1:	FaMYB536	FaMYB602	6e-162
33- 2:	FaMYB514	FaMYB600	0
33- 3:	FaMYB515	FaMYB599	0
33- 4:	FaMYB517	FaMYB597	0
33- 5:	FaMYB539	FaMYB608	0
33- 6:	FaMYB522	FaMYB589	0
33- 7:	FaMYB525	FaMYB609	0
33- 8:	FaMYB541	FaMYB596	2e-149
33- 9:	FaMYB528	FaMYB578	0
## Alignment 34: score=489.0 e_value=8.9e-24 N=10 Fvb6-3&Fvb6-4 minus
34- 0:	FaMYB555	FaMYB595	0
34- 1:	FaMYB558	FaMYB594	0
34- 2:	FaMYB728	FaMYB593	0
34- 3:	FaMYB565	FaMYB590	0
34- 4:	FaMYB544	FaMYB587	2e-161
34- 5:	FaMYB556	FaMYB602	1e-173
34- 6:	FaMYB571	FaMYB600	0
34- 7:	FaMYB560	FaMYB599	0
34- 8:	FaMYB562	FaMYB597	0
34- 9:	FaMYB563	FaMYB68	0
## Alignment 35: score=443.0 e_value=2.9e-17 N=9 Fvb7-1&Fvb7-2 plus
35- 0:	FaMYB623	FaMYB652	0
35- 1:	FaMYB622	FaMYB73	0
35- 2:	FaMYB624	FaMYB650	3e-165
35- 3:	FaMYB626	FaMYB653	0
35- 4:	FaMYB615	FaMYB656	0
35- 5:	FaMYB617	FaMYB638	0
35- 6:	FaMYB70	FaMYB71	5e-162
35- 7:	FaMYB619	FaMYB72	0
35- 8:	FaMYB620	FaMYB643	0
## Alignment 36: score=547.0 e_value=7.5e-23 N=11 Fvb7-1&Fvb7-3 minus
36- 0:	FaMYB623	FaMYB670	0
36- 1:	FaMYB622	FaMYB669	0
36- 2:	FaMYB624	FaMYB668	1e-152
36- 3:	FaMYB626	FaMYB681	0
36- 4:	FaMYB613	FaMYB666	0
36- 5:	FaMYB615	FaMYB663	0
36- 6:	FaMYB732	FaMYB680	0
36- 7:	FaMYB617	FaMYB679	0
36- 8:	FaMYB70	FaMYB736	2e-138
36- 9:	FaMYB619	FaMYB675	0
36- 10:	FaMYB620	FaMYB674	0
## Alignment 37: score=447.0 e_value=1.3e-17 N=9 Fvb7-1&Fvb7-4 minus
37- 0:	FaMYB623	FaMYB687	0
37- 1:	FaMYB622	FaMYB685	0
37- 2:	FaMYB624	FaMYB77	2e-162
37- 3:	FaMYB615	FaMYB696	0
37- 4:	FaMYB732	FaMYB695	0
37- 5:	FaMYB617	FaMYB694	0
37- 6:	FaMYB70	FaMYB78	3e-164
37- 7:	FaMYB619	FaMYB691	0
37- 8:	FaMYB620	FaMYB689	0
## Alignment 38: score=441.0 e_value=3.5e-17 N=9 Fvb7-2&Fvb7-3 minus
38- 0:	FaMYB652	FaMYB670	0
38- 1:	FaMYB73	FaMYB669	0
38- 2:	FaMYB650	FaMYB668	4e-163
38- 3:	FaMYB653	FaMYB681	0
38- 4:	FaMYB635	FaMYB666	0
38- 5:	FaMYB638	FaMYB679	0
38- 6:	FaMYB71	FaMYB736	5e-139
38- 7:	FaMYB72	FaMYB675	0
38- 8:	FaMYB643	FaMYB674	0
## Alignment 39: score=393.0 e_value=2e-14 N=8 Fvb7-2&Fvb7-4 minus
39- 0:	FaMYB652	FaMYB687	0
39- 1:	FaMYB73	FaMYB685	0
39- 2:	FaMYB650	FaMYB77	1e-165
39- 3:	FaMYB656	FaMYB696	0
39- 4:	FaMYB638	FaMYB694	0
39- 5:	FaMYB71	FaMYB78	0
39- 6:	FaMYB72	FaMYB691	8e-177
39- 7:	FaMYB643	FaMYB689	0
## Alignment 40: score=447.0 e_value=1.8e-16 N=9 Fvb7-3&Fvb7-4 plus
40- 0:	FaMYB735	FaMYB76	0
40- 1:	FaMYB675	FaMYB691	0
40- 2:	FaMYB736	FaMYB78	1e-137
40- 3:	FaMYB679	FaMYB694	0
40- 4:	FaMYB680	FaMYB695	0
40- 5:	FaMYB663	FaMYB696	0
40- 6:	FaMYB668	FaMYB77	4e-166
40- 7:	FaMYB669	FaMYB685	0
40- 8:	FaMYB670	FaMYB687	0
