# Supplementary material for: Genome-Wide Analysis of the R2R3-MYB Gene Family in Fragaria × ananassa and Its Function Identification During Anthocyanins Biosynthesis in Pink-Flowered Strawberry
Source: Front Plant Sci. 2021 Aug 30;12:702160. doi: 10.3389/fpls.2021.702160 (PMC8435842; doi:10.3389/fpls.2021.702160)
Supplement: Supplementary file 1 [file Data_Sheet_1.zip › Supplementary Material/Table S7 Overview of RNA-seq sequencing and assembly of the transcriptome.xlsx]

## Sheet: Sheet1
Table S7 Overview of RNA-seq sequencing and assembly of the transcriptome
Sample	Raw Data		Valid Data		Valid Ratio % (reads)	Mapped reads	Mapped Ratio %	Q20%	Q30%	GC content%
	Read	Base	Read	Base
PF_L1	38549916	5.78G	38313052	5.75G	99.39	35113688	91.65	99.65	95.63	46
PF_L2	55718164	8.36G	55334794	8.30G	99.31	50575392	91.4	99.59	95.63	46
PF_L3	49721048	7.46G	49456500	7.42G	99.47	45252517	91.5	99.63	95.46	46
PF_Z1	53556478	8.03G	53164202	7.97G	99.27	48215612	90.69	99.43	95.3	46
PF_Z2	45358060	6.80G	43884304	6.58G	96.75	40122421	91.43	99.38	95.99	46
PF_Z3	54078570	8.11G	53600316	8.04G	99.12	49356194	92.08	99.66	96.03	46
PF_D1	56766470	8.51G	55102056	8.27G	97.07	50670077	91.96	99.46	95.84	46
PF_D2	56353562	8.45G	55768194	8.37G	98.96	51411801	92.19	99.6	95.53	46
PF_D3	53828940	8.07G	53178650	7.98G	98.79	48910377	91.97	99.61	95.7	46
